# Supplementary material for: Genetic Parameters for Yolk Cholesterol and Transcriptional Evidence Indicate a Role of Lipoprotein Lipase in the Cholesterol Metabolism of the Chinese Wenchang Chicken
Source: Front Genet. 2019 Oct 3;10:902. doi: 10.3389/fgene.2019.00902 (PMC6786094; doi:10.3389/fgene.2019.00902)
Supplement: Supplementary file 4 [file Table_1.xls]

## Sheet: Sheet1
Additional table 1 Summary of sequenced reads and matching gallus gallus transcriptome
sample	raw reads	clean reads		mapped reads		mapped to gene		mapped to exon
		reads	ratio %	reads	ratio %	reads	ratio %	reads	ratio %
H-2	43513546	43095340	99.03	36041294	83.63	28017348	81.14	27156887	96.93
H-4	41707532	40925156	98.12	33724155	82.4	27612890	84.76	26925152	97.51
H-5	42289952	41836286	98.92	35382315	84.57	29611228	86.79	28972875	97.84
L-2	43169730	42734218	98.99	36105959	84.49	30213385	87.16	29555690	97.82
L-3	41643674	41192992	98.91	35039764	85.06	29136936	86.65	28484334	97.76
L-4	41419680	40926798	98.81	34654064	84.67	28586646	85.87	27874262	97.51
average	4.22907e+07	4.17851e+07	98.7967	3.51579e+07	84.1367	2.88631e+07	85.395	2.81615e+07	97.5617
SD	870109	943075	0.33998	900333	0.971837	981091	2.25256	1.03215e+06	0.342895
