# Supplementary material for: Genetic Parameters for Yolk Cholesterol and Transcriptional Evidence Indicate a Role of Lipoprotein Lipase in the Cholesterol Metabolism of the Chinese Wenchang Chicken
Source: Front Genet. 2019 Oct 3;10:902. doi: 10.3389/fgene.2019.00902 (PMC6786094; doi:10.3389/fgene.2019.00902)
Supplement: Supplementary file 5 [file Table_2.xls]

## Sheet: Differentially expressed genes
Addtitional table 2 Differentially expressed gene in high cholesterol (H) content as compared with low cholesterol (L) content of ovarian follicles
id	L	H	foldchange	pvalue	Chromosome	Start Site	End Site	Direction	Length	Name	GO	KEGG	EC	eggNOG Class	eggNOG	Description	NCBI_GI	UniProtID	regulation
ENSGALG00000000215	46.2192	15.257	0.330101	0.00884289	Z	45955426	45980081	-	24656	DCP2	GO:0000290;GO:0000932;GO:0000932;GO:0003723;GO:0005654;GO:0006402;GO:0006402;GO:0016442;GO:0016787;GO:0030054;GO:0030145;GO:0050072;GO:0050072;GO:0071044;	K12613	EC:3.6.1.62	-	-	decapping mRNA 2 [Source:HGNCSymbol;Acc:HGNC:24452]	769972	-	down
ENSGALG00000000255	998.655	375.412	0.375918	0.000204043	Z	47154837	47271874	-	117038	MAN2A1	GO:0000139;GO:0000139;GO:0001701;GO:0001889;GO:0003824;GO:0004553;GO:0004559;GO:0004559;GO:0005615;GO:0005794;GO:0005801;GO:0005975;GO:0006013;GO:0006013;GO:0006491;GO:0006491;GO:0006517;GO:0007005;GO:0007033;GO:0007585;GO:0008152;GO:0008270;GO:0015923;GO:0015923;GO:0016020;GO:0016020;GO:0016021;GO:0016787;GO:0016787;GO:0016798;GO:0016799;GO:0030246;GO:0046872;GO:0048286;GO:0050769;GO:0060042;GO:…	K01231	EC:3.2.1.114	-	-	mannosidase alpha class 2A member 1 [Source:HGNCSymbol;Acc:HGNC:6824]	415611	F1NKR1	down
ENSGALG00000000299	20.4182	2.75829	0.13509	0.0279835	26	818283	850755	-	32473	PKP1	GO:0005521;GO:0005634;GO:0005634;GO:0005654;GO:0005886;GO:0007155;GO:0016337;GO:0030057;GO:0030057;GO:0043231;GO:0045110;GO:0070062;	K10387	-	-	-	plakophilin 1 [Source:HGNC Symbol;Acc:HGNC:9023]"	421158	-	down
ENSGALG00000000438	104.329	32.3935	0.310495	0.000342628	Z	27772155	27788263	-	16109	ERMP1	GO:0016020;GO:0016020;GO:0016021;	-	-	-	-	endoplasmic reticulum metallopeptidase 1[Source:HGNC Symbol;Acc:HGNC:23703]	426644	E1C3Q6	down
ENSGALG00000000470	918.473	273.371	0.297637	0.00121016	28	623375	649206	-	25832	LMNB2	GO:0005198;GO:0005634;GO:0005635;GO:0005638;GO:0005882;GO:0005882;	K07611	-	-	-	lamin B2 [Source:HGNC Symbol;Acc:HGNC:6638]"	396222	P14732	down
ENSGALG00000000584	251.857	97.6415	0.387686	0.00261038	26	375289	387140	+	11852	-	-	-	-	-	-	transcript_id=ENSGALT00000000815.5"	-	-	down
ENSGALG00000000593	11.1873	1.80633	0.161462	0.0368813	4	60552550	60554841	+	2292	-	-	-	-	-	-	transcript_id=ENSGALT00000000829.6"	-	-	down
ENSGALG00000000795	1234.1	526.234	0.426412	0.0350701	28	1047526	1053915	+	6390	MFSD12	GO:0005765;GO:0016020;GO:0016021;	-	-	-	-	major facilitator superfamily domain containing 12[Source:HGNC Symbol;Acc:HGNC:28299]	420074	-	down
ENSGALG00000000902	15.5319	3.95525	0.254653	0.0476977	23	1855768	1858613	-	2846	KDF1	GO:0003334;GO:0005654;GO:0005737;GO:0005938;GO:0010482;GO:0010839;GO:0016331;GO:0030054;GO:0030054;GO:0031252;GO:0045606;GO:0048589;GO:0060887;GO:0061436;GO:0072686;GO:2000647;	-	-	-	-	keratinocyte differentiation factor 1 [Source:HGNCSymbol;Acc:HGNC:26624]	769268	F1NE75	down
ENSGALG00000001025	147.171	66.2218	0.449967	0.00559867	17	10048762	10063018	+	14257	GOLGA1	GO:0000042;GO:0005794;GO:0005794;GO:0005794;GO:0005802;GO:0005802;GO:0048471;	K16731	-	-	-	golgin A1 [Source:HGNC Symbol;Acc:HGNC:4424]"	417097	-	down
ENSGALG00000001028	21.7193	5.15752	0.237463	0.0172293	19	527581	580075	-	52495	RNF43	GO:0004842;GO:0005109;GO:0005887;GO:0008270;GO:0016020;GO:0016021;GO:0016567;GO:0030178;GO:0030178;GO:0038018;GO:0042787;GO:0072089;	K15694	EC:2.3.2.27	-	-	ring finger protein 43 [Source:HGNCSymbol;Acc:HGNC:18505]	100857874	E1BQX5	down
ENSGALG00000001169	403.431	108.744	0.269549	0.0317344	17	9474863	9499855	+	24993	CRB2	GO:0001707;GO:0001756;GO:0005509;GO:0010718;GO:0010951;GO:0014028;GO:0016020;GO:0016021;GO:0019828;GO:0019899;GO:0030513;GO:0043234;GO:0045199;GO:0070062;GO:0072358;	K16681	-	-	-	crumbs 2, cell polarity complex component[Source:HGNC Symbol;Acc:HGNC:18688]	417104	-	down
ENSGALG00000001332	129.444	61.3039	0.473593	0.0261553	20	663124	682263	-	19140	RBL1	GO:0000122;GO:0005634;GO:0005634;GO:0005654;GO:0005667;GO:0005667;GO:0006357;GO:0007049;GO:0008134;GO:0010629;GO:0043550;GO:0051726;GO:1990841;	K04681	-	-	-	RB transcriptional corepressor like 1 [Source:HGNCSymbol;Acc:HGNC:9893]	419126	-	down
ENSGALG00000001383	9.59811	1.38417	0.144213	0.0491126	13	8257577	8273261	-	15685	HTR4	GO:0001594;GO:0004871;GO:0004930;GO:0004930;GO:0004993;GO:0004993;GO:0005737;GO:0005887;GO:0007165;GO:0007186;GO:0007186;GO:0007214;GO:0007268;GO:0016020;GO:0016020;GO:0016021;GO:0016021;GO:0032098;GO:0098664;	-	-	-	-	5-hydroxytryptamine receptor 4 [Source:HGNCSymbol;Acc:HGNC:5299]	-	-	down
ENSGALG00000001407	276.209	113.895	0.412353	0.00063813	24	1676278	1685806	+	9529	ADAMTS15	GO:0004175;GO:0004222;GO:0005578;GO:0005615;GO:0006508;GO:0008201;GO:0008237;GO:0008270;GO:0009986;GO:0031012;GO:0046872;GO:0050840;	K08629	EC:3.4.24.-	-	-	ADAM metallopeptidase with thrombospondin type 1motif 15 [Source:HGNC Symbol;Acc:HGNC:16305]	419733	E1BX45	down
ENSGALG00000001467	430.183	206.745	0.480598	0.00336381	19	3146816	3171826	+	25011	ANKFY1	GO:0005765;GO:0005768;GO:0005769;GO:0005829;GO:0010008;GO:0016020;GO:0017137;GO:0030904;GO:0032439;GO:0034058;GO:0042147;GO:0043231;GO:0044354;GO:0046872;GO:0046872;GO:0048549;GO:0070062;GO:0090160;GO:1901981;	K20129	-	-	-	ankyrin repeat and FYVE domain containing 1[Source:HGNC Symbol;Acc:HGNC:20763]	417494	-	down
ENSGALG00000001491	130.251	40.971	0.314555	0.0315877	24	2527246	2545436	-	18191	-	GO:0000779;GO:0000799;GO:0003682;GO:0007076;GO:0007076;GO:0010032;GO:0042393;GO:0051304;	-	-	-	-	transcript_id=ENSGALT00000002261.5"	-	-	down
ENSGALG00000001616	289.58	138.937	0.479789	0.0429419	15	672190	684562	+	12373	CDC45	GO:0000727;GO:0003682;GO:0003688;GO:0003697;GO:0005634;GO:0005656;GO:0005813;GO:0006267;GO:0006270;GO:0006270;GO:0031261;GO:0031298;GO:0031938;GO:0032508;GO:0043138;GO:1900087;GO:1902977;	-	-	-	-	cell division cycle 45 [Source:HGNCSymbol;Acc:HGNC:1739]	-	-	down
ENSGALG00000001764	222.2	89.4405	0.402523	0.0321878	10	1953570	2049857	-	96288	HCN4	GO:0002027;GO:0002027;GO:0003254;GO:0005216;GO:0005222;GO:0005248;GO:0005249;GO:0005249;GO:0005249;GO:0005886;GO:0005887;GO:0006810;GO:0006811;GO:0006811;GO:0006812;GO:0006813;GO:0006814;GO:0016020;GO:0016020;GO:0016021;GO:0016021;GO:0030552;GO:0031226;GO:0035725;GO:0042391;GO:0042391;GO:0042802;GO:0048471;GO:0055085;GO:0055117;GO:0060078;GO:0071320;GO:0071321;GO:0071805;GO:0086015;GO:0086041;GO:…	K04957	-	-	-	hyperpolarization activated cyclic nucleotide gatedpotassium channel 4 [Source:HGNC Symbol;Acc:HGNC:16882]	427478	F1NGZ9	down
ENSGALG00000001774	529.489	252.948	0.477721	0.0221566	10	1742727	1938673	+	195947	NEO1	GO:0004872;GO:0005887;GO:0007399;GO:0007411;GO:0016020;GO:0016021;GO:0016021;GO:0030513;GO:0055072;	K06766	-	-	-	neogenin 1 [Source:HGNC Symbol;Acc:HGNC:7754]"	395822	A0A1D5PBD3	down
ENSGALG00000001856	65.0511	24.1366	0.371041	0.00859726	Z	68630255	68662403	-	32149	MOB3B	-	-	-	-	-	MOB kinase activator 3B [Source:HGNCSymbol;Acc:HGNC:23825]	-	-	down
ENSGALG00000001892	82.4302	39.0293	0.473482	0.0281679	18	4382661	4389729	+	7069	CYGB	GO:0005344;GO:0005506;GO:0006810;GO:0015671;GO:0015671;GO:0016607;GO:0019825;GO:0020037;GO:0043005;GO:0043025;GO:0046872;	-	-	NOG278586	-	cytoglobin [Source:HGNC Symbol;Acc:HGNC:16505]"	427802	Q5QRU7	down
ENSGALG00000002028	80.1414	29.9652	0.373904	0.00420559	14	14648509	14655477	+	6969	GPRC5B	GO:0001934;GO:0004930;GO:0005615;GO:0005634;GO:0005730;GO:0005829;GO:0005886;GO:0007186;GO:0007626;GO:0009986;GO:0010976;GO:0016020;GO:0016021;GO:0016021;GO:0019901;GO:0030295;GO:0032147;GO:0042593;GO:0043123;GO:0043231;GO:0045121;GO:0045666;GO:0045860;GO:0050729;GO:0060907;GO:0061098;GO:0070062;GO:0090263;	K04619	-	-	-	G protein-coupled receptor class C group 5 member B[Source:HGNC Symbol;Acc:HGNC:13308]	101747453	-	down
ENSGALG00000002175	41.7849	8.70708	0.208379	0.000681746	8	1456284	1483196	+	26913	KIF14	GO:0000166;GO:0001558;GO:0003774;GO:0003777;GO:0003777;GO:0005524;GO:0005524;GO:0005524;GO:0005829;GO:0005871;GO:0005874;GO:0005886;GO:0007018;GO:0007018;GO:0007080;GO:0008017;GO:0008017;GO:0008284;GO:0008574;GO:0010389;GO:0015631;GO:0016020;GO:0016887;GO:0016887;GO:0019901;GO:0021685;GO:0021693;GO:0021695;GO:0021766;GO:0021772;GO:0021846;GO:0021987;GO:0030155;GO:0030165;GO:0030334;GO:0030496;GO:…	K17915	-	-	-	kinesin family member 14 [Source:HGNCSymbol;Acc:HGNC:19181]	424347	-	down
ENSGALG00000002298	685.658	277.663	0.404959	0.00414015	23	4146476	4152419	+	5944	COL8A2	GO:0005576;GO:0005581;GO:0031012;GO:0048593;GO:0050673;	-	-	-	-	collagen type VIII alpha 2 chain [Source:HGNCSymbol;Acc:HGNC:2216]	428221	F1P194	down
ENSGALG00000002389	1268.75	542.836	0.427851	0.0474426	18	4776921	4798548	-	21628	ITGB4	GO:0004872;GO:0007154;GO:0007155;GO:0007155;GO:0007160;GO:0007229;GO:0007229;GO:0008305;GO:0016020;GO:0016021;GO:0016021;GO:0031581;GO:0048870;	K06525	-	-	-	integrin subunit beta 4 [Source:HGNCSymbol;Acc:HGNC:6158]	417374	-	down
ENSGALG00000002726	1790.33	846.948	0.473068	0.00724994	21	3630055	3710113	+	80059	KIF1B	GO:0000166;GO:0003774;GO:0003777;GO:0003777;GO:0003777;GO:0005524;GO:0005524;GO:0005739;GO:0005871;GO:0005875;GO:0007018;GO:0007018;GO:0007018;GO:0007270;GO:0007274;GO:0008017;GO:0008089;GO:0016887;GO:0016887;GO:0030659;GO:0030705;GO:0030705;GO:0047497;GO:1904115;	K10392	-	-	-	kinesin family member 1B [Source:HGNCSymbol;Acc:HGNC:16636]	419449	-	down
ENSGALG00000002781	159.911	46.6943	0.292001	0.036435	27	5573536	5593894	-	20359	-	GO:0000724;GO:0003677;GO:0004842;GO:0004842;GO:0005634;GO:0005886;GO:0006281;GO:0006974;GO:0008270;GO:0016567;GO:0031436;GO:0035066;GO:0035067;GO:0042127;GO:0043009;GO:0045717;GO:0045944;GO:0046872;GO:0046872;GO:0070531;GO:0071158;	K10605	EC:2.3.2.27	-	-	transcript_id=ENSGALT00000004392.3"	373983	Q90Z51	down
ENSGALG00000002802	60.153	15.6472	0.260123	0.0132184	26	4361060	4364487	-	3428	PACSIN1	GO:0005543;GO:0005543;GO:0005737;GO:0005737;GO:0005768;GO:0007015;GO:0008092;GO:0030100;GO:0030137;GO:0032587;GO:0043209;GO:0045202;GO:0045806;GO:0048488;GO:0048666;GO:0048812;GO:0072657;GO:0097320;GO:0097320;GO:0097320;	K20123	-	-	-	protein kinase C and casein kinase substrate inneurons 1 [Source:HGNC Symbol;Acc:HGNC:8570]	419903	E1C4P4	down
ENSGALG00000002944	18.6518	2.80492	0.150383	0.0199743	7	2817507	2918510	+	101004	-	GO:0003824;GO:0004088;GO:0005524;GO:0006207;GO:0006541;GO:0006807;GO:0046872;	K01948	EC:6.3.4.16	-	-	transcript_id=ENSGALT00000004656.3"	428994	Q5KTI9	down
ENSGALG00000002980	38.845	10.2595	0.264113	0.00345764	6	8157125	8275706	+	118582	RTKN2	GO:0030097;	-	-	-	-	rhotekin 2 [Source:HGNC Symbol;Acc:HGNC:19364]"	423660	-	down
ENSGALG00000003011	760.417	238.489	0.313629	3.3638e-05	18	5886792	5907213	+	20422	TOM1L1	GO:0005622;GO:0005737;GO:0005768;GO:0005829;GO:0006810;GO:0006886;GO:0006886;GO:0007165;GO:0015031;GO:0019901;GO:0030276;GO:0030295;GO:0031954;GO:0032147;GO:0045839;GO:0070062;	-	-	-	-	target of myb1 like 1 membrane trafficking protein[Source:HGNC Symbol;Acc:HGNC:11983]	417391	-	down
ENSGALG00000003026	208.63	96.6688	0.46335	0.00453669	14	693146	750746	+	57601	MKL2	GO:0001105;GO:0005634;GO:0006357;GO:0045944;GO:0051145;	-	-	-	-	MKL1/myocardin like 2 [Source:HGNCSymbol;Acc:HGNC:29819]	416421	-	down
ENSGALG00000003277	137.833	62.4192	0.452862	0.00568881	18	6661442	6678625	+	17184	SUZ12	GO:0000122;GO:0000979;GO:0001739;GO:0003682;GO:0003723;GO:0005634;GO:0005634;GO:0005730;GO:0006355;GO:0008284;GO:0016571;GO:0016574;GO:0016586;GO:0016604;GO:0031490;GO:0031490;GO:0032993;GO:0035064;GO:0035098;GO:0035098;GO:0035098;GO:0042054;GO:0042054;GO:0043565;GO:0045596;GO:1990841;	K11463	-	-	-	SUZ12 polycomb repressive complex 2 subunit[Source:HGNC Symbol;Acc:HGNC:17101]	417406	-	down
ENSGALG00000003295	50.3872	18.1917	0.361039	0.0120139	Z	10174899	10197420	-	22522	-	GO:0004222;GO:0005578;GO:0006508;GO:0008237;GO:0008270;GO:0031012;	-	-	-	-	transcript_id=ENSGALT00000005219.5"	-	-	down
ENSGALG00000003378	61.6177	27.8364	0.45176	0.0278123	14	945679	958416	-	12738	USP42	GO:0004843;GO:0004843;GO:0005634;GO:0006511;GO:0016578;GO:0016579;GO:0016579;GO:0016579;GO:0036459;	K11855	EC:3.4.19.12	-	-	ubiquitin specific peptidase 42 [Source:HGNCSymbol;Acc:HGNC:20068]	416431	-	down
ENSGALG00000003438	437.958	167.574	0.382626	0.0144977	8	5469840	5481533	-	11694	NUF2	GO:0000775;GO:0005634;GO:0007067;GO:0016020;GO:0031262;	K11548	-	NOG274471	-	NUF2, NDC80 kinetochore complex component[Source:HGNC Symbol;Acc:HGNC:14621]	395135	Q76I90;A0A140T8H9	down
ENSGALG00000003537	6.94467	0.367297	0.0528891	0.0349083	20	3793904	3799772	-	5869	SGK2	GO:0000166;GO:0001558;GO:0004672;GO:0004674;GO:0004674;GO:0004674;GO:0005246;GO:0005524;GO:0005524;GO:0005622;GO:0005654;GO:0006468;GO:0015459;GO:0015459;GO:0016301;GO:0016310;GO:0016740;GO:0017080;GO:0017081;GO:0018105;GO:0032411;GO:0035556;GO:0042127;GO:0042981;	K13303	EC:2.7.11.1	-	-	SGK2, serine/threonine kinase 2 [Source:HGNCSymbol;Acc:HGNC:13900]	419166	-	down
ENSGALG00000003660	33.5421	12.8955	0.384457	0.0303339	5	2903331	2904506	-	1176	FANCF	GO:0001541;GO:0006974;GO:0007283;GO:0016567;GO:0043240;GO:0043240;GO:0043240;GO:0061630;	K10893	-	-	-	Fanconi anemia complementation group F [Source:HGNCSymbol;Acc:HGNC:3587]	101750641	E1C4T8	down
ENSGALG00000003690	2070.38	177.372	0.0856712	0.000373132	27	5042180	5052819	-	10640	-	GO:0005198;GO:0005882;GO:0005882;	K07604	-	-	-	keratin, type I cytoskeletal 14 [Source:RefSeqpeptide;Acc:NP_001001311]	100858439	A0A1D5PXW6	down
ENSGALG00000003747	1076.67	503.906	0.468025	0.0010885	Z	12151430	12180916	+	29487	OSMR	GO:0004896;GO:0004924;GO:0005900;GO:0008284;GO:0016020;GO:0016020;GO:0016021;GO:0016324;GO:0019838;GO:0034097;GO:0038165;	K05057	-	-	-	oncostatin M receptor [Source:HGNCSymbol;Acc:HGNC:8507]	427446	F1NN77	down
ENSGALG00000003775	143.813	69.6565	0.484355	0.0222059	Z	12187346	12262666	-	75321	RICTOR	GO:0001932;GO:0008047;GO:0009790;GO:0010468;GO:0018105;GO:0019901;GO:0030010;GO:0030838;GO:0030950;GO:0031532;GO:0031532;GO:0031929;GO:0031932;GO:0031932;GO:0031932;GO:0031932;GO:0032008;GO:0032956;GO:0032956;GO:0033135;GO:0042325;GO:0043022;GO:0043085;GO:0043087;GO:0050727;GO:0050731;GO:0051896;GO:0051896;GO:0051897;GO:2000114;	K08267	-	-	-	RPTOR independent companion of MTOR complex 2[Source:HGNC Symbol;Acc:HGNC:28611]	427447	F1NMJ6	down
ENSGALG00000003833	30.2783	5.2343	0.172873	0.00156073	8	5721919	5794586	-	72668	CACNA1E	GO:0005216;GO:0005244;GO:0005245;GO:0005245;GO:0005262;GO:0005509;GO:0005886;GO:0005891;GO:0006811;GO:0006816;GO:0008331;GO:0016020;GO:0016020;GO:0016021;GO:0034765;GO:0055085;GO:0070588;GO:0070588;GO:0086010;	K04852	-	-	-	calcium voltage-gated channel subunit alpha1 E[Source:HGNC Symbol;Acc:HGNC:1392]	424412	-	down
ENSGALG00000003881	108.057	32.3857	0.299709	0.0438274	4	1683333	1687408	+	4076	ERCC6L	GO:0005524;GO:0016020;	K20093	EC:3.6.4.12	-	-	ERCC excision repair 6 like, spindle assemblycheckpoint helicase [Source:HGNC Symbol;Acc:HGNC:20794]	422135	F1NCD0	down
ENSGALG00000003922	2527.83	899.579	0.35587	0.0448553	27	4838538	4857184	-	18647	TOP2A	GO:0000166;GO:0000228;GO:0000287;GO:0000793;GO:0002244;GO:0003677;GO:0003677;GO:0003677;GO:0003682;GO:0003723;GO:0003916;GO:0003918;GO:0003918;GO:0003918;GO:0003918;GO:0005080;GO:0005524;GO:0005524;GO:0005634;GO:0005634;GO:0005634;GO:0005654;GO:0005730;GO:0005730;GO:0005814;GO:0006259;GO:0006265;GO:0006265;GO:0006265;GO:0006266;GO:0006974;GO:0007059;GO:0007059;GO:0008022;GO:0008094;GO:0008144;GO:…	K03164	EC:5.99.1.3	-	-	topoisomerase (DNA) II alpha [Source:HGNCSymbol;Acc:HGNC:11989]	395570	O42130	down
ENSGALG00000004028	8.19309	0.357245	0.0436032	0.0342955	20	5308806	5314214	+	5409	MATN4	GO:0005509;	-	-	-	-	matrilin 4 [Source:HGNC Symbol;Acc:HGNC:6910]"	428140	-	down
ENSGALG00000004173	8.85737	0	0	0.0108771	8	6158567	6177748	-	19182	AXDND1	-	-	-	-	-	axonemal dynein light chain domain containing 1[Source:HGNC Symbol;Acc:HGNC:26564]	100858527	A0A1L1RPI8	down
ENSGALG00000004216	189.789	78.1798	0.411931	0.0086002	8	6258254	6262709	-	4456	TOR3A	GO:0005524;GO:0005783;GO:0005788;GO:0005788;GO:0016887;GO:0070062;	-	-	-	-	torsin family 3 member A [Source:HGNCSymbol;Acc:HGNC:11997]	424426	E1BTE7	down
ENSGALG00000004221	63.3083	31.0653	0.490699	0.0419581	23	5676656	5684318	-	7663	-	GO:0004896;GO:0005886;GO:0016020;GO:0016021;GO:0016021;GO:0019221;	K05138	-	-	-	transcript_id=ENSGALT00000006712.5"	419692	E1BRV0	down
ENSGALG00000004255	118.514	50.1079	0.4228	0.00417343	14	3093845	3110665	-	16821	SNX8	GO:0005768;GO:0005829;GO:0006886;GO:0006897;GO:0016050;GO:0019898;GO:0030904;GO:0031901;GO:0034498;GO:0035091;GO:0035091;GO:0035091;GO:0042802;GO:0043231;	K17922	-	-	-	sorting nexin 8 [Source:HGNCSymbol;Acc:HGNC:14972]	416468	-	down
ENSGALG00000004368	63.338	28.2704	0.446342	0.0243731	14	3384941	3387376	-	2436	-	GO:0000166;GO:0003924;GO:0003924;GO:0004871;GO:0004871;GO:0005525;GO:0005834;GO:0007165;GO:0007186;GO:0007188;GO:0007266;GO:0019001;GO:0031526;GO:0031683;GO:0031683;GO:0031752;	-	-	-	-	transcript_id=ENSGALT00000006969.5"	-	-	down
ENSGALG00000004394	63.4426	25.0015	0.39408	0.00873849	7	6693921	6709659	+	15739	PCBP3	GO:0000122;GO:0001227;GO:0003676;GO:0003690;GO:0003723;GO:0003723;GO:0005634;GO:0005829;GO:0070062;GO:1990829;	K21444	-	-	-	poly(rC) binding protein 3 [Source:HGNCSymbol;Acc:HGNC:8651]	100858906	-	down
ENSGALG00000004397	137.109	63.5941	0.46382	0.00903964	15	5796666	5813999	+	17334	MLXIP	GO:0000989;GO:0003700;GO:0005634;GO:0006355;GO:0006357;GO:0046983;GO:1900402;GO:1900402;	K09113	-	-	-	MLX interacting protein [Source:HGNCSymbol;Acc:HGNC:17055]	416857	-	down
ENSGALG00000004444	167.421	50.8999	0.304023	0.00948384	11	7987726	8002145	+	14420	SHCBP1	GO:0008543;GO:0042169;GO:2000177;	-	-	-	-	SHC binding and spindle associated 1 [Source:HGNCSymbol;Acc:HGNC:29547]	415751	-	down
ENSGALG00000004515	239.121	78.5	0.328286	0.000409326	15	5949198	5981021	+	31824	KNTC1	GO:0000922;GO:0005828;GO:0005829;GO:0005886;GO:0007093;GO:0015629;GO:1990423;	K11577	-	-	-	kinetochore associated 1 [Source:HGNCSymbol;Acc:HGNC:17255]	416865	-	down
ENSGALG00000004559	140.256	66.6038	0.474874	0.0262433	11	9911557	9937723	+	26167	DPY19L3	GO:0000030;GO:0005637;GO:0016020;GO:0016021;GO:0016021;GO:0018406;	-	-	-	-	dpy-19 like 3 (C. elegans) [Source:HGNCSymbol;Acc:HGNC:27120]	768782	E1BQM9	down
ENSGALG00000004777	261.415	97.164	0.371684	0.000137091	6	11988592	11993397	+	4806	AIFM2	GO:0003677;GO:0004174;GO:0005615;GO:0005737;GO:0005739;GO:0005739;GO:0005741;GO:0005811;GO:0005829;GO:0008637;GO:0016491;GO:0043065;GO:0050660;GO:0055114;	-	-	-	-	apoptosis inducing factor, mitochondria associated2 [Source:HGNC Symbol;Acc:HGNC:21411]	423720	E1BR24	down
ENSGALG00000005046	460.521	227.694	0.494427	0.0189255	14	5132126	5136038	-	3913	SHMT1	GO:0003824;GO:0004372;GO:0004372;GO:0006544;GO:0006563;GO:0006730;GO:0016740;GO:0016740;GO:0030170;GO:0035999;	K00600	EC:2.1.2.1	-	-	serine hydroxymethyltransferase 1 [Source:HGNCSymbol;Acc:HGNC:10850]	416520	-	down
ENSGALG00000005180	4907.8	2042.34	0.416143	0.0386257	8	11178211	11316534	+	138324	-	-	-	-	-	-	transcript_id=ENSGALT00000063775.1"	-	-	down
ENSGALG00000005207	11.6291	2.13705	0.183768	0.0491112	6	15971180	16002247	+	31068	SYNPO2L	-	-	-	-	-	synaptopodin 2 like [Source:HGNCSymbol;Acc:HGNC:23532]	-	-	down
ENSGALG00000005279	81.7243	37.7886	0.462392	0.0264078	19	7494633	7541587	+	46955	BRIP1	GO:0000166;GO:0003676;GO:0003677;GO:0003678;GO:0004003;GO:0004386;GO:0005524;GO:0005524;GO:0005634;GO:0005634;GO:0005654;GO:0005737;GO:0006139;GO:0006281;GO:0006281;GO:0006357;GO:0006974;GO:0007129;GO:0007283;GO:0007284;GO:0007286;GO:0008026;GO:0008584;GO:0010705;GO:0016787;GO:0016818;GO:0031965;GO:0032508;GO:0046872;GO:0051026;GO:0051536;GO:0051539;GO:0072520;GO:1990918;	K15362	EC:3.6.4.12	COG1199	L	BRCA1 interacting protein C-terminal helicase 1[Source:HGNC Symbol;Acc:HGNC:20473]	417642	Q3YK19	down
ENSGALG00000005291	142.202	44.1114	0.310203	0.0100896	14	5986848	5999274	+	12427	-	-	-	-	-	-	-	416530	E1C1V6	down
ENSGALG00000005321	2564.94	1021.74	0.39835	0.0106797	20	8025228	8037317	-	12090	-	GO:0005102;GO:0007155;GO:0030155;GO:0030334;GO:0045995;	-	-	-	-	transcript_id=ENSGALT00000008535.5"	-	-	down
ENSGALG00000005521	86.8517	37.7332	0.434455	0.0117558	9	5502475	5526782	-	24308	PER2	-	K02633	-	-	-	period circadian protein homolog 2 [Source:RefSeqpeptide;Acc:NP_989593]	374116	Q8QGQ8	down
ENSGALG00000005662	32.6171	10.6752	0.327288	0.0174422	5	8920344	8945952	-	25609	AMPD3	GO:0003876;GO:0003876;GO:0006188;GO:0009168;GO:0019239;GO:0032264;GO:0034101;GO:0046031;GO:0046033;GO:0046034;GO:0046039;GO:0097009;	K01490	EC:3.5.4.6	-	-	adenosine monophosphate deaminase 3 [Source:HGNCSymbol;Acc:HGNC:470]	423041	F1NG97	down
ENSGALG00000005718	85.0427	17.2459	0.202792	0.0117498	20	8677346	8681420	-	4075	BHLHE23	GO:0006355;GO:0045944;GO:0046548;GO:0046671;GO:0046983;GO:0048050;GO:0048468;	K09086	-	NOG308077	-	basic helix-loop-helix family member e23[Source:HGNC Symbol;Acc:HGNC:16093]	395165	Q71T10	down
ENSGALG00000005806	33.186	9.54135	0.287511	0.0428578	Z	7583409	7608241	-	24833	KIF24	GO:0000166;GO:0003774;GO:0003777;GO:0003777;GO:0003777;GO:0005524;GO:0005524;GO:0005814;GO:0005871;GO:0007018;GO:0007018;GO:0007019;GO:0008017;GO:0016887;GO:0042802;GO:0043234;GO:0060271;GO:0000166;GO:0003774;GO:0003777;GO:0005524;GO:0005524;GO:0007018;GO:0008017;	K10393	-	-	-	kinesin family member 24 [Source:HGNCSymbol;Acc:HGNC:19916]	427398	-	down
ENSGALG00000005808	112.359	41.1554	0.366285	0.0184597	15	7852900	7870816	-	17917	KREMEN1	GO:0007154;GO:0016020;GO:0016020;GO:0016021;GO:0016055;	-	-	-	-	kringle containing transmembrane protein 1[Source:HGNC Symbol;Acc:HGNC:17550]	416920	-	down
ENSGALG00000005811	60.2289	12.4969	0.20749	0.00728914	12	9077383	9082535	+	5153	-	-	-	-	-	-	transcript_id=ENSGALT00000009331.5"	-	-	down
ENSGALG00000005966	1892.05	897.728	0.474475	0.00276855	12	9551302	9559833	-	8532	SEC61A1	GO:0005789;GO:0006614;GO:0006620;GO:0006810;GO:0007029;GO:0015031;GO:0015031;GO:0016020;GO:0016020;GO:0016020;GO:0016021;GO:0016049;GO:0039019;GO:0043022;	K10956	-	-	-	Sec61 translocon alpha 1 subunit [Source:HGNCSymbol;Acc:HGNC:18276]	416023	F1NBN1	down
ENSGALG00000006048	38.8958	11.9424	0.307035	0.0223661	19	9911183	9914048	-	2866	-	-	-	-	-	-	transcript_id=ENSGALT00000009741.5"	417685	-	down
ENSGALG00000006131	10.7907	0.677916	0.0628241	0.0100092	7	6805416	6812248	-	6833	FTCD	GO:0000139;GO:0003824;GO:0005542;GO:0005794;GO:0005829;GO:0008017;GO:0008152;GO:0016740;GO:0030868;GO:0044237;GO:0070062;	K13990	-	-	-	formimidoyltransferase cyclodeaminase [Source:HGNCSymbol;Acc:HGNC:3974]	395726	Q9YH58	down
ENSGALG00000006222	119.957	56.9023	0.474357	0.0167512	11	18867563	18881659	-	14097	-	GO:0005634;GO:0007275;GO:0009653;	-	-	-	-	transcript_id=ENSGALT00000010046.5"	-	-	down
ENSGALG00000006267	1061.53	373.665	0.352004	0.0361128	20	10235385	10247594	+	12210	TPX2	GO:0005819;GO:0005874;GO:0032147;GO:0060236;	K16812	-	-	-	TPX2, microtubule nucleation factor [Source:HGNCSymbol;Acc:HGNC:1249]	395081	Q805A9	down
ENSGALG00000006329	42.2145	16.4999	0.390858	0.0216451	13	15315384	15318083	-	2700	-	GO:0005126;GO:0005576;GO:0006955;GO:0008083;	K05432	-	-	-	transcript_id=ENSGALT00000010232.4"	416307	Q2PYN4	down
ENSGALG00000006454	23.5873	1.07355	0.0455141	0.00599269	5	13150601	13199990	-	49390	-	GO:0005215;GO:0016020;GO:0016021;GO:0016021;GO:0055085;	-	-	-	-	transcript_id=ENSGALT00000010421.5"	-	-	down
ENSGALG00000006525	139.687	44.5445	0.318888	0.013075	2	9476883	9510317	-	33435	NCAPG2	GO:0000796;GO:0001833;GO:0005634;GO:0016020;GO:0016607;GO:0035064;	K11492	-	-	-	non-SMC condensin II complex subunit G2[Source:HGNC Symbol;Acc:HGNC:21904]	100859557	F1NWM5	down
ENSGALG00000006542	1387.05	668.902	0.482249	0.0349844	2	9522054	9589349	-	67296	ESYT2	GO:0008289;GO:0016020;GO:0016021;	-	-	-	-	extended synaptotagmin 2 [Source:HGNCSymbol;Acc:HGNC:22211]	420451	-	down
ENSGALG00000006822	224.406	99.8603	0.444999	0.00234313	4	5247920	5296040	+	48121	PCDH19	GO:0005509;GO:0005886;GO:0005887;GO:0007155;GO:0007155;GO:0007156;GO:0007267;GO:0007399;GO:0007420;GO:0016020;GO:0016020;GO:0016021;	K16499	-	-	-	protocadherin-19 precursor [Source:RefSeqpeptide;Acc:NP_001092077]	422263	A5Y5L7	down
ENSGALG00000007036	864.731	350.969	0.40587	0.0357353	2	11459556	11484349	-	24794	PITRM1	GO:0003824;GO:0004222;GO:0005739;GO:0005739;GO:0005759;GO:0006508;GO:0006508;GO:0046872;	K06972	EC:3.4.24.-	-	-	pitrilysin metallopeptidase 1 [Source:HGNCSymbol;Acc:HGNC:17663]	420462	E1C9F5	down
ENSGALG00000007098	89.2291	37.8101	0.423742	0.0232588	1	15350861	15434281	+	83421	KIF21A	GO:0000166;GO:0003774;GO:0003777;GO:0003777;GO:0005524;GO:0005524;GO:0005871;GO:0007018;GO:0007018;GO:0008017;GO:0016887;	K10395	-	-	-	kinesin family member 21A [Source:HGNCSymbol;Acc:HGNC:19349]	417692	-	down
ENSGALG00000007179	7.56469	0.367297	0.0485542	0.0246164	9	13147008	13173536	+	26529	ATP13A5	GO:0000166;GO:0000166;GO:0005388;GO:0005524;GO:0005887;GO:0006812;GO:0006874;GO:0016020;GO:0016021;GO:0016021;GO:0016787;GO:0016887;GO:0043231;GO:0046872;GO:0046872;GO:0070588;GO:0099132;	K14951	EC:3.6.3.-	-	-	ATPase 13A5 [Source:HGNC Symbol;Acc:HGNC:31789]"	424902	-	down
ENSGALG00000007269	8.74474	0.367297	0.0420021	0.0135154	4	10806793	10852313	+	45521	GABRA3	GO:0004890;GO:0004890;GO:0005216;GO:0005230;GO:0005886;GO:0006810;GO:0006810;GO:0006811;GO:0006811;GO:0007165;GO:0016020;GO:0016020;GO:0016021;GO:0016021;GO:0030054;GO:0034220;GO:0045202;GO:1902711;	K05175	-	-	-	gamma-aminobutyric acid type A receptor alpha3subunit [Source:HGNC Symbol;Acc:HGNC:4077]	422289	-	down
ENSGALG00000007354	129.975	25.5878	0.196867	0.00030346	15	9611096	9680292	+	69197	CIT	GO:0000166;GO:0000281;GO:0000910;GO:0004672;GO:0004674;GO:0004674;GO:0005524;GO:0005524;GO:0005622;GO:0006468;GO:0016020;GO:0016301;GO:0016310;GO:0016740;GO:0030165;GO:0032467;GO:0035556;GO:0046872;GO:0051402;GO:0097110;	K16308	EC:2.7.11.1	-	-	citron rho-interacting serine/threonine kinase[Source:HGNC Symbol;Acc:HGNC:1985]	416984	-	down
ENSGALG00000007507	96.8702	26.1459	0.269907	0.0440539	2	15950427	15966138	+	15712	-	GO:0000166;GO:0004672;GO:0004674;GO:0004674;GO:0005524;GO:0005524;GO:0006468;GO:0016301;GO:0016310;GO:0016740;	K16309	EC:2.7.11.1	-	-	transcript_id=ENSGALT00000012133.5"	420487	-	down
ENSGALG00000007625	462.443	220.427	0.476657	0.00201137	5	17814653	17816686	+	2034	FADD	GO:0001916;GO:0002020;GO:0002821;GO:0005737;GO:0005829;GO:0005886;GO:0006915;GO:0007165;GO:0031264;GO:0031265;GO:0032729;GO:0032757;GO:0032760;GO:0032813;GO:0033077;GO:0035877;GO:0036462;GO:0042104;GO:0042802;GO:0042981;GO:0043029;GO:0043065;GO:0043123;GO:0045651;GO:0045862;GO:0045944;GO:0048535;GO:0048536;GO:0048538;GO:0051607;GO:0060340;GO:0060546;GO:0070236;GO:0071260;GO:0089720;GO:0097049;GO:…	K02373	-	-	-	Fas associated via death domain [Source:HGNCSymbol;Acc:HGNC:3573]	423146	F1NKQ7	down
ENSGALG00000007646	2070.58	852.031	0.411494	0.00746821	4	11976831	12094695	+	117865	-	GO:0000166;GO:0004672;GO:0004713;GO:0004713;GO:0004714;GO:0005021;GO:0005524;GO:0005524;GO:0005887;GO:0006468;GO:0007169;GO:0016020;GO:0016020;GO:0016021;GO:0016301;GO:0016310;GO:0016740;GO:0018108;GO:0038084;GO:0048010;	K05096	EC:2.7.10.1	-	-	transcript_id=ENSGALT00000012370.5"	422316	-	down
ENSGALG00000007665	91.9259	19.436	0.211432	0.00865086	15	10059096	10072074	-	12979	-	GO:0000166;GO:0000278;GO:0003676;GO:0003677;GO:0003677;GO:0003887;GO:0003887;GO:0006260;GO:0006272;GO:0006281;GO:0006287;GO:0006297;GO:0008310;GO:0008408;GO:0008622;GO:0008622;GO:0045004;GO:0071897;GO:0090305;	-	-	-	-	transcript_id=ENSGALT00000012422.5"	-	-	down
ENSGALG00000007902	318.534	140.39	0.440739	0.00158811	4	12963772	12981841	+	18070	ATP7A	GO:0000166;GO:0005507;GO:0005507;GO:0005770;GO:0005794;GO:0005802;GO:0005886;GO:0006812;GO:0006825;GO:0006878;GO:0016020;GO:0016020;GO:0016021;GO:0016323;GO:0016787;GO:0019829;GO:0030001;GO:0030140;GO:0032767;GO:0046872;GO:0046872;GO:0048471;GO:0051353;GO:0099132;	-	-	-	-	ATPase copper transporting alpha [Source:HGNCSymbol;Acc:HGNC:869]	-	-	down
ENSGALG00000008188	96.0336	31.6364	0.329431	0.000793418	Z	78755550	78774831	-	19282	TRIM36	GO:0001669;GO:0004842;GO:0005622;GO:0007340;GO:0008270;GO:0016567;GO:0046872;GO:0051726;GO:0070062;	K12013	EC:2.3.2.27	-	-	tripartite motif containing 36 [Source:HGNCSymbol;Acc:HGNC:16280]	426811	-	down
ENSGALG00000008204	44.6098	18.1663	0.407228	0.0292848	Z	78897761	78911158	-	13398	FEM1C	GO:0005654;GO:0005829;	-	-	-	-	fem-1 homolog C [Source:HGNCSymbol;Acc:HGNC:16933]	431262	E1C5C6	down
ENSGALG00000008234	59.58	29.7716	0.499691	0.0468315	7	11374773	11391167	-	16395	ORC2	GO:0000784;GO:0000785;GO:0000792;GO:0000792;GO:0000808;GO:0000808;GO:0000939;GO:0003688;GO:0003688;GO:0005634;GO:0005654;GO:0005664;GO:0005664;GO:0005664;GO:0005813;GO:0006260;GO:0016020;	K02604	-	-	-	origin recognition complex subunit 2 [Source:HGNCSymbol;Acc:HGNC:8488]	424077	Q5ZJL2	down
ENSGALG00000008393	1634.71	662.367	0.40519	8.08131e-05	5	23698675	23739368	-	40694	CREB3L1	GO:0003677;GO:0003700;GO:0005634;GO:0005634;GO:0005783;GO:0006355;GO:0016020;GO:0030968;GO:0032967;GO:0035497;GO:0043565;GO:0045944;GO:0046332;	K09048	-	-	-	cAMP responsive element binding protein 3 like 1[Source:HGNC Symbol;Acc:HGNC:18856]	100859610	-	down
ENSGALG00000008442	60.6062	18.8991	0.311835	0.0268979	4	15355480	15586589	+	231110	TENM1	GO:0003824;GO:0007165;GO:0016020;GO:0016021;GO:0016021;	-	-	-	-	teneurin transmembrane protein 1 [Source:HGNCSymbol;Acc:HGNC:8117]	395668	Q9W6V6	down
ENSGALG00000008716	316.949	147.38	0.464995	0.0293957	3	4691489	4693432	-	1944	FLRT3	GO:0003345;GO:0003345;GO:0004860;GO:0005104;GO:0005576;GO:0005615;GO:0005737;GO:0005783;GO:0005789;GO:0005886;GO:0005887;GO:0005887;GO:0005887;GO:0005911;GO:0005925;GO:0005925;GO:0006469;GO:0007155;GO:0007275;GO:0007411;GO:0007416;GO:0007416;GO:0007507;GO:0007507;GO:0008543;GO:0008543;GO:0016020;GO:0016021;GO:0019221;GO:0030054;GO:0030424;GO:0031175;GO:0031175;GO:0042803;GO:0042995;GO:0043679;GO:…	K16362	-	-	-	fibronectin leucine rich transmembrane protein 3[Source:HGNC Symbol;Acc:HGNC:3762]	428552	F1NUK7	down
ENSGALG00000008942	195.996	83.911	0.428125	0.0261723	3	8915296	8942633	+	27338	FOXN2	GO:0003677;GO:0003700;GO:0003700;GO:0005634;GO:0005634;GO:0005634;GO:0006355;GO:0030154;GO:0035914;GO:0043231;GO:0043565;GO:0043565;GO:0045893;	K09407	-	-	-	forkhead box N2 [Source:HGNC Symbol;Acc:HGNC:5281]"	421288	F1NV54	down
ENSGALG00000009027	29.6889	10.318	0.347536	0.0297485	8	19442840	19648492	-	205653	ST6GALNAC3	GO:0001665;GO:0005794;GO:0006486;GO:0008373;GO:0009311;GO:0016020;GO:0016021;GO:0016740;GO:0016757;GO:0018279;GO:0097503;	K03373	EC:2.4.99.-	-	-	ST6 N-acetylgalactosaminide alpha-2,6-sialyltransferase 3 [Source:HGNC Symbol;Acc:HGNC:19343]	404746	-	down
ENSGALG00000009028	77.4872	35.0277	0.452044	0.0222304	3	13082203	13088766	-	6564	BTBD3	GO:0005634;GO:0005829;GO:0005829;GO:0019005;GO:0021987;GO:0021987;GO:0030162;GO:0031625;GO:0042787;GO:0043161;GO:0048813;GO:0048813;	K10478	-	-	-	BTB domain containing 3 [Source:HGNCSymbol;Acc:HGNC:15854]	427688	F1NI11	down
ENSGALG00000009037	13.1854	2.79668	0.212105	0.0472294	3	12782787	12862752	-	79966	SPTLC3	GO:0003824;GO:0004758;GO:0008152;GO:0009058;GO:0016020;GO:0016021;GO:0016740;GO:0017059;GO:0030170;GO:0046520;	K00654	EC:2.3.1.50	-	-	serine palmitoyltransferase long chain base subunit3 [Source:HGNC Symbol;Acc:HGNC:16253]	768538	F1NHR1	down
ENSGALG00000009062	264.919	120.655	0.455441	0.00272044	2	21877225	22125099	+	247875	CDK14	GO:0000086;GO:0000308;GO:0004672;GO:0004672;GO:0004693;GO:0004693;GO:0005524;GO:0005634;GO:0005634;GO:0005634;GO:0005737;GO:0005829;GO:0005829;GO:0005829;GO:0005886;GO:0006468;GO:0006468;GO:0030332;GO:0030332;GO:0051726;GO:0060828;	-	-	-	-	cyclin dependent kinase 14 [Source:HGNCSymbol;Acc:HGNC:8883]	-	-	down
ENSGALG00000009157	168.048	49.0476	0.291867	0.0169038	9	19308959	19332714	-	23756	-	GO:0000902;GO:0000910;GO:0005085;GO:0005085;GO:0005089;GO:0005096;GO:0005634;GO:0005737;GO:0035023;GO:0035556;GO:0043547;GO:0045666;	K20704	-	-	-	transcript_id=ENSGALT00000014916.5"	424983	-	down
ENSGALG00000009282	79.6014	35.5577	0.446697	0.0407119	5	26124345	26142266	+	17922	ELMSAN1	GO:0000118;GO:0003677;GO:0003700;GO:0005634;GO:0005654;GO:0005667;GO:0006357;GO:0008134;GO:0044212;GO:0046872;	-	-	-	-	ELM2 and Myb/SANT domain containing 1 [Source:HGNCSymbol;Acc:HGNC:19853]	423245	F1P4S4	down
ENSGALG00000009352	81.804	33.8099	0.413304	0.00777272	5	26488837	26646463	+	157627	DPF3	GO:0003676;GO:0005654;GO:0007399;GO:0008270;GO:0046872;GO:0046872;GO:0071565;GO:0003676;GO:0008270;GO:0046872;GO:0046872;	-	-	-	-	double PHD fingers 3 [Source:HGNCSymbol;Acc:HGNC:17427]	395351	P58270	down
ENSGALG00000009415	416.472	194.54	0.467116	0.0288141	5	27718429	27835276	-	116848	SMOC1	GO:0001654;GO:0005509;GO:0005578;GO:0007165;GO:0045667;GO:0060173;	-	-	-	-	SPARC related modular calcium binding 1[Source:HGNC Symbol;Acc:HGNC:20318]	768688	-	down
ENSGALG00000009553	641.378	303.157	0.472664	0.0039692	9	22249790	22281434	-	31645	SMC4	GO:0000796;GO:0000796;GO:0005524;GO:0005634;GO:0005694;GO:0005829;GO:0007076;GO:0010032;GO:0016607;GO:0045132;GO:0046982;GO:0051276;GO:0051383;	K06675	-	-	-	structural maintenance of chromosomes 4[Source:HGNC Symbol;Acc:HGNC:14013]	395189	F1NDN4	down
ENSGALG00000009567	144.443	61.5339	0.42601	0.00359463	4	24224993	24358195	+	133203	TLL1	GO:0004222;GO:0004222;GO:0005509;GO:0006508;GO:0006508;GO:0008233;GO:0008237;GO:0008237;GO:0008270;GO:0016787;GO:0046872;	K09608	EC:3.4.24.-	-	-	tolloid-like protein 1 precursor [Source:RefSeqpeptide;Acc:NP_990034]	395441	-	down
ENSGALG00000009690	292.994	108.938	0.371812	0.00208877	3	21044044	21078629	-	34586	CENPF	GO:0000278;GO:0000775;GO:0000776;GO:0000922;GO:0000940;GO:0001822;GO:0005634;GO:0005634;GO:0005635;GO:0005654;GO:0005737;GO:0005813;GO:0005819;GO:0005930;GO:0007059;GO:0008022;GO:0008134;GO:0008134;GO:0010389;GO:0015031;GO:0016202;GO:0016363;GO:0021591;GO:0030496;GO:0036064;GO:0042803;GO:0042803;GO:0045120;GO:0045892;GO:0051310;GO:0070840;GO:0070840;GO:0097539;GO:0097539;	K11499	-	-	-	centromere protein F [Source:HGNCSymbol;Acc:HGNC:1857]	395357	E1C703	down
ENSGALG00000009698	183.361	90.8419	0.495426	0.0109134	1	30936731	30961242	-	24512	SLC38A1	GO:0003333;GO:0005886;GO:0005887;GO:0006868;GO:0015171;GO:0015186;GO:0016020;GO:0016020;GO:0016021;GO:0030424;	K14990	-	-	-	solute carrier family 38 member 1 [Source:HGNCSymbol;Acc:HGNC:13447]	417806	F1NYN5	down
ENSGALG00000009784	160.645	57.83	0.359985	0.00996557	3	21125849	21184909	+	59061	PTPN14	GO:0001946;GO:0001946;GO:0003712;GO:0004721;GO:0004725;GO:0004725;GO:0004725;GO:0005634;GO:0005654;GO:0005737;GO:0005737;GO:0005856;GO:0005856;GO:0006470;GO:0008285;GO:0016787;GO:0030971;GO:0035335;GO:0046825;GO:1903506;	K18025	EC:3.1.3.48	-	-	protein tyrosine phosphatase, non-receptor type 14[Source:HGNC Symbol;Acc:HGNC:9647]	421360	-	down
ENSGALG00000009791	42.1385	13.4242	0.318572	0.0093566	3	21313970	21357168	-	43199	PROX1	GO:0000122;GO:0000122;GO:0000981;GO:0001046;GO:0001709;GO:0001822;GO:0001889;GO:0001938;GO:0001945;GO:0001946;GO:0002088;GO:0002089;GO:0002194;GO:0003677;GO:0003677;GO:0003705;GO:0003714;GO:0005623;GO:0005634;GO:0005634;GO:0005634;GO:0005737;GO:0005737;GO:0007420;GO:0007623;GO:0008284;GO:0008284;GO:0008285;GO:0008285;GO:0010468;GO:0010468;GO:0010595;GO:0016922;GO:0021542;GO:0021707;GO:0030240;GO:…	K20211	-	-	-	prospero homeobox 1 [Source:HGNCSymbol;Acc:HGNC:9459]	395802	Q91018	down
ENSGALG00000009836	224.855	100.91	0.448779	0.00281685	4	29930851	29937844	+	6994	ELMOD2	GO:0005096;GO:0005096;GO:0016020;GO:0043547;GO:0050688;	-	-	-	-	ELMO domain containing 2 [Source:HGNCSymbol;Acc:HGNC:28111]	422449	E1C592	down
ENSGALG00000009837	126.714	54.4598	0.429784	0.0281252	3	22052274	22074536	-	22263	DTL	GO:0000209;GO:0000209;GO:0004842;GO:0004842;GO:0005634;GO:0005634;GO:0005694;GO:0005730;GO:0005737;GO:0005813;GO:0005813;GO:0005815;GO:0005829;GO:0005856;GO:0006260;GO:0006511;GO:0006511;GO:0006513;GO:0006513;GO:0006974;GO:0006974;GO:0009411;GO:0009411;GO:0016567;GO:0019985;GO:0019985;GO:0031464;GO:0031464;GO:0031465;GO:0031465;GO:0031572;GO:0031572;GO:0051726;GO:0051726;	K11790	-	COG2319	R	denticleless E3 ubiquitin protein ligase homolog[Source:HGNC Symbol;Acc:HGNC:30288]	421373	Q5ZJW8	down
ENSGALG00000009907	158.052	67.0213	0.424047	0.00250065	5	34160338	34180345	+	20008	G2E3	GO:0004842;GO:0008270;GO:0016567;GO:0016740;GO:0046872;	-	-	-	-	G2/M-phase specific E3 ubiquitin protein ligase[Source:HGNC Symbol;Acc:HGNC:20338]	423305	Q5F4A1	down
ENSGALG00000009920	11.8105	1.37412	0.116347	0.0174654	5	34263828	34280520	+	16693	COCH	GO:0005518;GO:0005518;GO:0005576;GO:0005576;GO:0005578;GO:0007605;GO:0007605;GO:0008360;GO:0031012;GO:0031012;GO:0031012;GO:0042742;GO:0042742;GO:0045089;GO:0045089;GO:0070062;	-	-	-	-	Cochlin [Source:UniProtKB/Swiss-Prot;Acc:O42163]"	395779	O42163;R9PXN6	down
ENSGALG00000010001	27.5481	8.60307	0.312293	0.0208942	5	35742881	35767270	-	24390	EGLN3	GO:0005506;GO:0016491;GO:0016705;GO:0031418;GO:0055114;	K09592	EC:1.14.11.29	-	-	egl-9 family hypoxia inducible factor 3[Source:HGNC Symbol;Acc:HGNC:14661]	423316	E1C8C0	down
ENSGALG00000010169	19.2819	3.90681	0.202615	0.014021	3	30323971	30326268	-	2298	-	GO:0016020;GO:0016021;	-	-	-	-	transcript_id=ENSGALT00000016534.4"	-	-	down
ENSGALG00000010170	101.614	47.0304	0.462835	0.0133614	4	34512611	34555280	+	42670	INTU	GO:0005737;GO:0007399;GO:0008589;GO:0010839;GO:0021513;GO:0021915;GO:0030216;GO:0030278;GO:0031069;GO:0031514;GO:0036064;GO:0042733;GO:0044458;GO:0045880;GO:0051782;GO:0060173;GO:0060271;GO:1905515;	-	-	-	-	inturned planar cell polarity protein [Source:HGNCSymbol;Acc:HGNC:29239]	422494	-	down
ENSGALG00000010182	506.38	239.991	0.473934	0.0234182	3	30363904	30370037	-	6134	SLC29A1	GO:0005337;GO:0005337;GO:0005887;GO:0006810;GO:0015858;GO:0015858;GO:0015858;GO:0016020;GO:0016020;GO:0016021;GO:0016021;GO:0016323;GO:0016324;GO:1901642;	K15014	-	-	-	solute carrier family 29 member 1 (Augustine bloodgroup) [Source:HGNC Symbol;Acc:HGNC:11003]	421439	-	down
ENSGALG00000010589	190.556	82.0284	0.430468	0.00226579	5	42229429	42231417	+	1989	FLRT2	GO:0003007;GO:0004860;GO:0005104;GO:0005615;GO:0005737;GO:0005887;GO:0005911;GO:0005925;GO:0005925;GO:0006469;GO:0007411;GO:0008543;GO:0016020;GO:0016021;GO:0019221;GO:0045499;GO:0046426;GO:0050919;GO:0051965;GO:0061343;GO:0070062;GO:0071711;GO:2001222;	K16362	-	-	-	fibronectin leucine rich transmembrane protein 2[Source:HGNC Symbol;Acc:HGNC:3761]	428901	E1C6W5	down
ENSGALG00000010592	116.002	51.4153	0.443227	0.0143083	4	39085986	39107244	-	21259	TET2	GO:0001822;GO:0002318;GO:0006211;GO:0006493;GO:0006493;GO:0008198;GO:0008270;GO:0009791;GO:0019857;GO:0019858;GO:0020027;GO:0030097;GO:0030099;GO:0030099;GO:0030099;GO:0045944;GO:0045944;GO:0048536;GO:0048872;GO:0055114;GO:0061484;GO:0070579;GO:0070579;GO:0072576;GO:0080111;GO:0080111;GO:0080182;GO:0080182;	-	-	-	-	tet methylcytosine dioxygenase 2 [Source:HGNCSymbol;Acc:HGNC:25941]	422540	F1NJ90	down
ENSGALG00000010674	366.655	166.925	0.455264	0.00129503	4	40283693	40303693	+	20001	DCTD	GO:0003824;GO:0008270;GO:0016787;	K01493	EC:3.5.4.12	COG2131	F	dCMP deaminase [Source:HGNC Symbol;Acc:HGNC:2710]"	422556	Q5ZJM4	down
ENSGALG00000010805	437.351	218.332	0.499215	0.00466419	8	25365620	25423197	-	57578	USP24	GO:0006511;GO:0016579;GO:0036459;	K11840	EC:3.4.19.12	-	-	ubiquitin specific peptidase 24 [Source:HGNCSymbol;Acc:HGNC:12623]	424665	A0A1D5P9F2	down
ENSGALG00000010840	220.216	96.508	0.438242	0.00229158	2	29049123	29109429	-	60307	SNX13	GO:0005769;GO:0006886;GO:0016020;GO:0016021;GO:0032266;GO:0035091;GO:0035091;GO:0043547;GO:0016020;GO:0016021;GO:0035091;	K17925	-	-	-	sorting nexin 13 [Source:HGNCSymbol;Acc:HGNC:21335]	420598	E1BZM0	down
ENSGALG00000010934	25.2518	5.32937	0.21105	0.0116265	8	27404833	27470245	+	65413	-	-	-	-	-	-	transcript_id=ENSGALT00000057809.1"	-	-	down
ENSGALG00000010983	14.5392	2.03375	0.13988	0.0129583	2	31521047	31529071	+	8025	NPY	GO:0001664;GO:0001664;GO:0005179;GO:0005184;GO:0005576;GO:0005576;GO:0005615;GO:0005737;GO:0005794;GO:0007218;GO:0007218;GO:0007267;GO:0007631;GO:0008217;GO:0021954;GO:0021987;GO:0031175;GO:0032098;	K05232	-	NOG45909	-	neuropeptide Y [Source:HGNC Symbol;Acc:HGNC:7955]"	396464	P28673	down
ENSGALG00000010992	49.9435	19.5759	0.391961	0.0215608	1	41630549	41654661	-	24113	SLC6A15	GO:0005298;GO:0005298;GO:0005328;GO:0005887;GO:0005887;GO:0006810;GO:0006836;GO:0015293;GO:0015804;GO:0015804;GO:0015820;GO:0015820;GO:0015824;GO:0016020;GO:0016020;GO:0016021;GO:0016021;GO:0035524;GO:0055085;	K05048	-	-	-	solute carrier family 6 member 15 [Source:HGNCSymbol;Acc:HGNC:13621]	417881	E1BS25	down
ENSGALG00000011041	47.495	11.5019	0.242172	0.00116038	8	28383369	28416042	+	32674	DNAJC6	GO:0005622;GO:0006898;GO:0014069;GO:0016191;GO:0031982;GO:0045202;GO:0072318;GO:2000369;	K09526	-	-	-	DnaJ heat shock protein family (Hsp40) member C6[Source:HGNC Symbol;Acc:HGNC:15469]	424698	F1NMI2	down
ENSGALG00000011133	82.3554	38.3345	0.465476	0.0189123	4	46614184	46634139	+	19956	LIN54	-	-	-	-	-	lin-54 DREAM MuvB core complex component[Source:HGNC Symbol;Acc:HGNC:25397]	422595	-	down
ENSGALG00000011251	355.619	143.8	0.404366	0.000365566	2	34723999	35027284	-	303286	TBC1D5	GO:0002092;GO:0005096;GO:0005622;GO:0005776;GO:0005794;GO:0005829;GO:0006886;GO:0010008;GO:0010508;GO:0012505;GO:0016236;GO:0017137;GO:0030122;GO:0030904;GO:0031338;GO:0035612;GO:0042147;GO:0042594;GO:0043231;GO:0090630;GO:1905394;GO:1990316;	K18469	-	-	-	TBC1 domain family member 5 [Source:HGNCSymbol;Acc:HGNC:19166]	420646	-	down
ENSGALG00000011270	21.7627	0.71449	0.0328309	0.00680117	1	43969658	43979925	-	10268	KERA	GO:0005576;GO:0005578;GO:0005578;GO:0005615;GO:0061303;	K08123	-	COG4886	S	keratocan [Source:HGNC Symbol;Acc:HGNC:6309]"	373995	O42235	down
ENSGALG00000011281	86.0346	29.0251	0.337366	0.0187712	2	36030781	36036088	-	5308	-	GO:0000775;GO:0005634;GO:0045132;	K11580	-	-	-	transcript_id=ENSGALT00000037767.2"	420650	E1C2W6	down
ENSGALG00000011347	296.211	9.64075	0.0325469	0.00931496	7	22427417	22435414	+	7998	IHH	GO:0001501;GO:0003420;GO:0005113;GO:0005509;GO:0005576;GO:0005615;GO:0005615;GO:0005622;GO:0005886;GO:0005886;GO:0006508;GO:0006508;GO:0007224;GO:0007228;GO:0007267;GO:0007275;GO:0007275;GO:0008233;GO:0008233;GO:0010628;GO:0010694;GO:0010770;GO:0016020;GO:0016787;GO:0030166;GO:0032331;GO:0045669;GO:0046872;GO:0051216;GO:0060591;GO:1902733;GO:1902738;GO:1903042;	K11989	-	-	-	Indian hedgehog protein Indian hedgehog protein N-product Indian hedgehog protein C-product[Source:UniProtKB/Swiss-Prot;Acc:Q98938]	395801	Q98938;H9KZS8	down
ENSGALG00000011384	257.662	117.047	0.454267	0.00298124	5	49765257	49842630	+	77374	RCOR1	GO:0000122;GO:0003677;GO:0003700;GO:0003714;GO:0005634;GO:0005634;GO:0005667;GO:0008134;GO:0017053;GO:0044212;	K11829	-	-	-	REST corepressor 1 [Source:HGNCSymbol;Acc:HGNC:17441]	428911	E1BWG6	down
ENSGALG00000011492	254.399	113.042	0.444348	0.00180153	7	23625446	23667655	-	42210	XRCC5	GO:0000723;GO:0000723;GO:0000784;GO:0000784;GO:0003677;GO:0003684;GO:0003691;GO:0003723;GO:0004003;GO:0005634;GO:0005634;GO:0005634;GO:0005654;GO:0005737;GO:0005886;GO:0006302;GO:0006302;GO:0006303;GO:0006303;GO:0006310;GO:0008022;GO:0008283;GO:0016020;GO:0016817;GO:0031625;GO:0032508;GO:0042162;GO:0042162;GO:0042162;GO:0043564;GO:0043564;GO:0044212;GO:0044877;GO:0045892;GO:0048660;GO:0050769;GO:…	K10885	-	-	-	X-ray repair cross complementing 5 [Source:HGNCSymbol;Acc:HGNC:12833]	424222	-	down
ENSGALG00000011566	156.388	78.0019	0.498771	0.0140126	7	24152194	24178854	-	26661	GYPC	GO:0004872;GO:0005102;GO:0005887;GO:0005913;GO:0007156;GO:0007157;GO:0008037;GO:0016020;GO:0016020;GO:0016020;GO:0016021;GO:0030863;GO:0030863;GO:0042803;GO:0050839;	K06576	-	NOG146330	S	glycophorin C (Gerbich blood group) [Source:HGNCSymbol;Acc:HGNC:4704]	424230	F1NCK8	down
ENSGALG00000011623	367.738	108.878	0.296074	0.00741548	4	50807626	50937045	-	129420	ADAMTS3	GO:0004222;GO:0005578;GO:0006508;GO:0008233;GO:0008237;GO:0008270;GO:0031012;GO:0046872;	K08619	EC:3.4.24.-	-	-	ADAM metallopeptidase with thrombospondin type 1motif 3 [Source:HGNC Symbol;Acc:HGNC:219]	428760	F1NVD1	down
ENSGALG00000011696	332.576	150.774	0.453354	0.00180294	5	52195852	52255454	-	59603	JAG2	GO:0001501;GO:0001701;GO:0003016;GO:0005112;GO:0005112;GO:0005112;GO:0005509;GO:0005887;GO:0007154;GO:0007219;GO:0007275;GO:0007275;GO:0007283;GO:0008083;GO:0009912;GO:0016020;GO:0016020;GO:0016020;GO:0016021;GO:0016021;GO:0016331;GO:0030154;GO:0030155;GO:0030217;GO:0042127;GO:0042475;GO:0042492;GO:0045061;GO:0045747;GO:1990134;	K21635	-	-	-	jagged 2 [Source:HGNC Symbol;Acc:HGNC:6189]"	776138	F1NMD6	down
ENSGALG00000011809	14.0548	0.338958	0.0241169	0.000683639	1	48493791	48517851	-	24061	-	GO:0004872;GO:0004970;GO:0004972;GO:0005216;GO:0005234;GO:0006810;GO:0006811;GO:0006811;GO:0007613;GO:0008021;GO:0014049;GO:0016020;GO:0016020;GO:0016021;GO:0017146;GO:0034220;GO:0034765;GO:0035235;GO:0042734;GO:0043005;GO:0043408;GO:0045202;GO:0045211;GO:0046982;GO:0060079;	-	-	-	-	transcript_id=ENSGALT00000019272.4"	-	-	down
ENSGALG00000011914	181.49	77.8156	0.428759	0.0331167	1	49496089	49502094	+	6006	CENPM	GO:0000775;GO:0005634;GO:0005694;GO:0005829;	K11505	-	NOG25434	-	centromere protein M [Source:HGNCSymbol;Acc:HGNC:18352]	417982	Q1T7B9	down
ENSGALG00000011990	110.349	36.0464	0.326659	0.0455777	4	55086276	55109473	-	23198	USP53	GO:0001508;GO:0005911;GO:0006915;GO:0007605;GO:0010996;GO:0016579;GO:0036459;GO:0051402;	-	-	-	-	ubiquitin specific peptidase 53 [Source:HGNCSymbol;Acc:HGNC:29255]	422680	E1BSS2	down
ENSGALG00000011998	1697.73	655.016	0.38582	0.0296584	4	55278884	55326569	+	47686	SEC24D	GO:0001701;GO:0006810;GO:0006886;GO:0006888;GO:0008270;GO:0015031;GO:0030127;	K14007	-	-	-	SEC24 homolog D, COPII coat complex component[Source:HGNC Symbol;Acc:HGNC:10706]	422683	E1BSP8	down
ENSGALG00000012020	29.043	10.3169	0.355227	0.0382059	5	6805302	6866775	-	61474	-	GO:0016020;GO:0016021;	-	-	-	-	transcript_id=ENSGALT00000019616.5"	421598	-	down
ENSGALG00000012092	49.6155	5.95061	0.119934	0.0245924	7	28438096	28465232	-	27137	ESYT3	GO:0005887;GO:0008289;GO:0016020;GO:0016021;GO:0031227;GO:0031227;GO:0031234;GO:0044232;GO:0044232;	-	-	-	-	extended synaptotagmin 3 [Source:HGNCSymbol;Acc:HGNC:24295]	424271	F1NFA6	down
ENSGALG00000012094	20.7681	2.56103	0.123315	0.0341012	5	55605680	55627769	+	22090	SLC35F4	GO:0006810;GO:0016020;GO:0016021;GO:0016021;	K15288	-	-	-	solute carrier family 35 member F4 [Source:HGNCSymbol;Acc:HGNC:19845]	776258	-	down
ENSGALG00000012115	524.227	240.333	0.458453	0.00373506	5	5439369	5522369	-	83001	WT1	GO:0000122;GO:0001658;GO:0001822;GO:0003676;GO:0005634;GO:0005634;GO:0005654;GO:0005654;GO:0005829;GO:0005829;GO:0006355;GO:0007507;GO:0007530;GO:0008270;GO:0008285;GO:0008285;GO:0008584;GO:0010385;GO:0016607;GO:0017148;GO:0030308;GO:0030325;GO:0032835;GO:0032836;GO:0043065;GO:0043565;GO:0044212;GO:0044729;GO:0045892;GO:0045893;GO:0046872;GO:0061032;GO:0071320;GO:0071371;GO:0072112;GO:0072207;GO:…	K09234	-	-	-	Wilms tumor 1 [Source:HGNC Symbol;Acc:HGNC:12796]"	101747322	Q9I8A0	down
ENSGALG00000012121	1645.51	765.638	0.465289	0.00177933	5	5325871	5333060	+	7190	RCN1	GO:0001701;GO:0005509;GO:0005783;GO:0043010;	-	-	-	-	reticulocalbin 1 [Source:HGNCSymbol;Acc:HGNC:9934]	428602	E1BXF4	down
ENSGALG00000012165	584.011	174.545	0.298873	0.00234885	5	56376119	56394486	+	18368	DLGAP5	GO:0004721;GO:0005634;GO:0005739;GO:0005815;GO:0005829;GO:0006470;GO:0023052;GO:0031616;	K16804	-	-	-	DLG associated protein 5 [Source:HGNCSymbol;Acc:HGNC:16864]	423555	F1NEN5	down
ENSGALG00000012199	141.522	46.5318	0.328796	0.042602	5	56437831	56465981	+	28151	WDHD1	-	K11274	-	-	-	WD repeat and HMG-box DNA binding protein 1[Source:HGNC Symbol;Acc:HGNC:23170]	423558	-	down
ENSGALG00000012223	24.5216	7.35948	0.300123	0.0269897	7	30677308	30704598	-	27291	ZRANB3	GO:0000733;GO:0004520;GO:0005524;GO:0005634;GO:0006281;GO:0006974;GO:0008270;GO:0009411;GO:0031297;GO:0036292;GO:0036310;GO:0043596;GO:0045910;GO:0046872;GO:0048478;GO:0070530;	-	-	-	-	zinc finger RANBP2-type containing 3 [Source:HGNCSymbol;Acc:HGNC:25249]	424291	-	down
ENSGALG00000012298	19.8422	5.67475	0.285994	0.0386208	4	61121025	61141216	-	20192	SLC39A8	GO:0005385;GO:0005886;GO:0005887;GO:0006829;GO:0006882;GO:0016020;GO:0016020;GO:0016021;GO:0030001;GO:0031090;GO:0046873;GO:0055085;GO:0070574;GO:0071578;	K14714	-	-	-	solute carrier family 39 member 8 [Source:HGNCSymbol;Acc:HGNC:20862]	430411	-	down
ENSGALG00000012395	324.811	158.693	0.48857	0.00775513	3	48760267	48790770	+	30504	PLEKHG1	GO:0005089;GO:0005634;GO:0005654;GO:0035023;GO:0043547;	-	-	-	-	pleckstrin homology and RhoGEF domain containing G1[Source:HGNC Symbol;Acc:HGNC:20884]	421632	-	down
ENSGALG00000012601	85.0022	36.0884	0.424558	0.0156399	Z	40767154	40792722	-	25569	GOLM1	GO:0005615;GO:0005794;GO:0005794;GO:0006997;GO:0016020;GO:0016021;GO:0019216;GO:0070062;	-	-	-	-	golgi membrane protein 1 [Source:HGNCSymbol;Acc:HGNC:15451]	427462	E1C3N9	down
ENSGALG00000012620	67.8443	19.2298	0.283441	0.00239379	Z	41772281	41834833	-	62553	PTCH1	GO:0000122;GO:0001658;GO:0001701;GO:0001709;GO:0001841;GO:0001843;GO:0003007;GO:0005113;GO:0005119;GO:0005794;GO:0005886;GO:0005886;GO:0005901;GO:0005929;GO:0007165;GO:0007224;GO:0007224;GO:0007346;GO:0007389;GO:0007420;GO:0008158;GO:0008201;GO:0008285;GO:0008544;GO:0008589;GO:0009887;GO:0009953;GO:0009957;GO:0010157;GO:0010875;GO:0015485;GO:0016020;GO:0016021;GO:0016021;GO:0016485;GO:0021522;GO:…	K06225	-	-	-	protein patched homolog 1 [Source:RefSeqpeptide;Acc:NP_990291]	395806	-	down
ENSGALG00000012629	101.418	49.2069	0.485188	0.0179554	Z	42166307	42170592	-	4286	ZNF367	GO:0003676;GO:0003700;GO:0005634;GO:0005654;GO:0006357;GO:0046872;	-	-	-	-	zinc finger protein 367 [Source:HGNCSymbol;Acc:HGNC:18320]	100858851	F1NYF7	down
ENSGALG00000012680	49.9634	21.7944	0.436206	0.0307533	2	59627689	59669274	-	41586	E2F3	GO:0001047;GO:0003677;GO:0003677;GO:0003700;GO:0003700;GO:0005634;GO:0005654;GO:0005667;GO:0005829;GO:0006351;GO:0006355;GO:0006355;GO:0006355;GO:0008284;GO:0045893;GO:0046983;GO:0070345;	K06620	-	-	-	E2F transcription factor 3 [Source:HGNCSymbol;Acc:HGNC:3115]	420824	F1NR90	down
ENSGALG00000012691	50.4728	18.6523	0.369552	0.0113445	1	54341803	54369311	+	27509	ALDH1L2	GO:0003824;GO:0004029;GO:0005737;GO:0006730;GO:0006730;GO:0008152;GO:0009058;GO:0009258;GO:0009258;GO:0016155;GO:0016155;GO:0016155;GO:0016491;GO:0016491;GO:0016620;GO:0016742;GO:0055114;GO:0055114;	K00289	EC:1.5.1.6	-	-	aldehyde dehydrogenase 1 family member L2[Source:HGNC Symbol;Acc:HGNC:26777]	418078	-	down
ENSGALG00000012790	1953.44	723.153	0.370194	1.7923e-05	2	64734311	64763088	-	28778	DSP	GO:0001533;GO:0002934;GO:0003223;GO:0003723;GO:0005080;GO:0005198;GO:0005634;GO:0005856;GO:0005882;GO:0005886;GO:0005886;GO:0005911;GO:0014704;GO:0014704;GO:0016323;GO:0016337;GO:0016337;GO:0018149;GO:0030054;GO:0030057;GO:0030216;GO:0030674;GO:0031012;GO:0034332;GO:0043588;GO:0045104;GO:0045109;GO:0050839;GO:0070062;GO:0071896;GO:0086073;GO:0086091;GO:0097110;GO:0098911;	K10381	-	-	-	desmoplakin [Source:HGNC Symbol;Acc:HGNC:3052]"	420869	-	down
ENSGALG00000012796	482.265	232.767	0.482654	0.00284713	1	56292882	56362827	+	69946	KIAA1549	GO:0016020;GO:0016021;	-	-	-	-	KIAA1549 [Source:HGNC Symbol;Acc:HGNC:22219]"	100857885	-	down
ENSGALG00000012802	5169.4	676.349	0.130837	0.00243089	2	65247235	65305803	+	58569	F13A1	GO:0003810;GO:0003810;GO:0003810;GO:0007596;GO:0018149;GO:0018149;GO:0018149;GO:0072378;GO:0072562;	K03917	EC:2.3.2.13	-	-	coagulation factor XIII A chain [Source:HGNCSymbol;Acc:HGNC:3531]	395420	Q9DER6	down
ENSGALG00000012915	473.528	158.091	0.333858	0.0135486	2	108339012	108349903	+	10892	-	GO:0000166;GO:0003677;GO:0003677;GO:0003678;GO:0004386;GO:0005524;GO:0005524;GO:0005634;GO:0006260;GO:0006260;GO:0006270;GO:0016787;GO:0032508;GO:0042555;	K02212	EC:3.6.4.12	-	-	transcript_id=ENSGALT00000021064.5"	426764	-	down
ENSGALG00000012944	36.5598	10.8423	0.296564	0.00881479	1	59494161	59590192	+	96032	-	-	-	-	-	-	transcript_id=ENSGALT00000021113.6"	-	-	down
ENSGALG00000012973	52.7757	15.0031	0.28428	0.00494928	3	49187155	49301908	+	114754	ESR1	GO:0000122;GO:0000790;GO:0000978;GO:0001046;GO:0001077;GO:0001547;GO:0002064;GO:0003677;GO:0003677;GO:0003682;GO:0003682;GO:0003700;GO:0003707;GO:0004879;GO:0005496;GO:0005496;GO:0005634;GO:0005634;GO:0005634;GO:0005634;GO:0005634;GO:0005737;GO:0005737;GO:0005737;GO:0005886;GO:0006351;GO:0006355;GO:0006355;GO:0006355;GO:0006366;GO:0008013;GO:0008134;GO:0008134;GO:0008209;GO:0008270;GO:0008289;GO:…	K08550	-	-	-	estrogen receptor 1 [Source:HGNCSymbol;Acc:HGNC:3467]	396099	P06212	down
ENSGALG00000012975	52.9702	11.9259	0.225144	0.0003747	1	60069873	60168362	+	98490	IQSEC3	GO:0005086;GO:0030036;GO:0032012;GO:0043547;GO:0045211;GO:0060077;	K12495	-	-	-	IQ motif and Sec7 domain 3 [Source:HGNCSymbol;Acc:HGNC:29193]	418146	-	down
ENSGALG00000013102	226.164	88.7307	0.392328	0.00336617	2	81330751	81479436	-	148686	-	GO:0003779;GO:0003785;GO:0030041;GO:0051639;	K18623	-	-	-	transcript_id=ENSGALT00000078251.1"	420949	A0A1D5PAR9	down
ENSGALG00000013208	422.649	115.91	0.274247	0.00189826	4	61379847	61415721	-	35875	-	GO:0000166;GO:0003774;GO:0003777;GO:0003777;GO:0005524;GO:0005524;GO:0005871;GO:0007018;GO:0007018;GO:0008017;GO:0016192;GO:0016887;	K11498	-	-	-	transcript_id=ENSGALT00000021577.5"	422716	E1BQJ6	down
ENSGALG00000013293	2978.17	268.979	0.0903168	0.0245546	10	9240919	9255900	+	14982	GLDN	GO:0005615;GO:0005886;GO:0032528;GO:0034113;GO:0045162;GO:0045162;GO:0086080;	-	-	-	-	gliomedin [Source:HGNC Symbol;Acc:HGNC:29514]"	-	-	down
ENSGALG00000013294	15845.9	170.279	0.010746	0.00142533	10	9208018	9221830	-	13813	CYP19A1	GO:0002677;GO:0004497;GO:0005506;GO:0005783;GO:0008209;GO:0008585;GO:0010760;GO:0016020;GO:0016021;GO:0016491;GO:0016705;GO:0016712;GO:0020037;GO:0020037;GO:0030540;GO:0030879;GO:0046872;GO:0055114;GO:0055114;GO:0060065;GO:0060736;GO:0061370;GO:0070330;	K07434	EC:1.14.14.14	-	-	aromatase [Source:RefSeqpeptide;Acc:NP_001001761]	414854	-	down
ENSGALG00000013372	473.831	93.7593	0.197875	0.0118095	Z	10887181	10900142	+	12962	IL7R	GO:0000902;GO:0001915;GO:0002377;GO:0004896;GO:0008361;GO:0009897;GO:0010628;GO:0016020;GO:0016020;GO:0016021;GO:0016049;GO:0019221;GO:0030217;GO:0033089;GO:0042100;GO:0048535;GO:0048872;	K05072	-	NOG39823	S	interleukin 7 receptor [Source:HGNCSymbol;Acc:HGNC:6024]	426054	A1EA95	down
ENSGALG00000013377	131.57	47.6865	0.362443	0.000716532	Z	10937324	10979527	-	42204	LMBRD2	GO:0016020;GO:0016020;GO:0016021;	-	-	-	-	LMBR1 domain containing 2 [Source:HGNCSymbol;Acc:HGNC:25287]	429640	Q5F3F5	down
ENSGALG00000013420	90.4111	38.4995	0.425827	0.0277138	1	75654527	75664722	+	10196	-	GO:0000981;GO:0003677;GO:0003700;GO:0005634;GO:0005634;GO:0006355;GO:0006357;GO:0043565;	K09406	-	-	-	transcript_id=ENSGALT00000048905.1"	430534	Q5ZL11	down
ENSGALG00000013422	26.5068	6.76295	0.25514	0.0101804	1	75650184	75654385	-	4202	-	GO:0000077;GO:0005634;GO:0071479;	-	-	-	-	transcript_id=ENSGALT00000021891.2"	426083	Q5ZHP6	down
ENSGALG00000013494	153.027	51.3813	0.335766	0.0165995	11	15588852	15595346	+	6495	CENPN	GO:0000775;GO:0000775;GO:0005634;GO:0005634;GO:0005694;GO:0007059;GO:0007067;GO:0034508;	K11506	-	NOG17730	P	centromere protein N [Source:HGNCSymbol;Acc:HGNC:30873]	693246	Q1T765	down
ENSGALG00000013776	43.1332	18.4806	0.428454	0.0328855	4	65337549	65366967	-	29419	CEP135	GO:0007099;GO:0010457;	K16461	-	-	-	centrosomal protein 135 [Source:HGNCSymbol;Acc:HGNC:29086]	422746	-	down
ENSGALG00000013929	808.448	297.824	0.36839	0.018599	4	65811116	65842656	-	31541	-	GO:0000166;GO:0001553;GO:0001701;GO:0002244;GO:0004672;GO:0004713;GO:0004713;GO:0004714;GO:0004714;GO:0005018;GO:0005018;GO:0005524;GO:0005524;GO:0005634;GO:0005737;GO:0005886;GO:0005902;GO:0006468;GO:0006935;GO:0007169;GO:0007275;GO:0008210;GO:0008585;GO:0009653;GO:0009887;GO:0009897;GO:0009986;GO:0016020;GO:0016020;GO:0016021;GO:0016301;GO:0016310;GO:0016477;GO:0016740;GO:0018108;GO:0023019;GO:…	K04363	EC:2.7.10.1	-	-	transcript_id=ENSGALT00000009189.5"	395509	F1N870	down
ENSGALG00000014267	125.898	55.2312	0.438697	0.00645044	4	69357333	69363626	+	6294	RBM47	GO:0000166;GO:0002244;GO:0003676;GO:0003723;GO:0003723;GO:0005634;GO:0016554;	-	-	-	-	RNA binding motif protein 47 [Source:HGNCSymbol;Acc:HGNC:30358]	770355	E1BVJ9	down
ENSGALG00000014425	287.597	124.106	0.431527	0.0258553	4	76452108	76480363	-	28256	NCAPG	GO:0000779;GO:0000793;GO:0000793;GO:0000796;GO:0000796;GO:0000796;GO:0005737;GO:0005737;GO:0007076;GO:0007076;GO:0007076;GO:0016020;	-	-	-	-	non-SMC condensin I complex subunit G [Source:HGNCSymbol;Acc:HGNC:24304]	-	-	down
ENSGALG00000014466	63.5933	20.3535	0.320057	0.00250316	1	77137687	77139302	-	1616	PIANP	GO:0016020;GO:0016021;	-	-	-	-	PILR alpha associated neural protein [Source:HGNCSymbol;Acc:HGNC:25338]	-	-	down
ENSGALG00000014686	229.652	77.9878	0.339591	0.00646194	Z	56764456	56924146	-	159691	FBN2	GO:0005201;GO:0005201;GO:0005509;GO:0005578;GO:0005737;GO:0009653;GO:0031012;GO:0090287;	-	-	-	-	fibrillin 2 [Source:HGNC Symbol;Acc:HGNC:3604]"	374203	-	down
ENSGALG00000014692	524.107	195.785	0.373559	0.00113961	Z	56212816	56235773	+	22958	LMNB1	GO:0005198;GO:0005634;GO:0005635;GO:0005637;GO:0005638;GO:0005654;GO:0005882;GO:0005882;GO:0016020;GO:0016363;GO:0031965;GO:0043274;	K07611	-	-	-	lamin B1 [Source:HGNC Symbol;Acc:HGNC:6637]"	396223	P14731	down
ENSGALG00000014700	139.058	68.4133	0.491976	0.016927	Z	16737588	16761324	-	23737	DHX29	GO:0000166;GO:0003676;GO:0003723;GO:0004004;GO:0004386;GO:0005524;GO:0005524;GO:0005739;GO:0005739;GO:0006396;GO:0008026;GO:0016282;GO:0016787;GO:0043024;GO:0045296;	K18995	EC:3.6.4.13	-	-	DExH-box helicase 29 [Source:HGNCSymbol;Acc:HGNC:15815]	427136	E1C388	down
ENSGALG00000014730	202.417	90.7778	0.44847	0.00369519	Z	18878165	18908770	-	30606	ELOVL7	GO:0005783;GO:0005783;GO:0005789;GO:0006629;GO:0006631;GO:0006633;GO:0006636;GO:0009922;GO:0009922;GO:0016020;GO:0016021;GO:0016021;GO:0016740;GO:0019367;GO:0019367;GO:0034625;GO:0034626;GO:0035338;GO:0042761;GO:0042761;GO:0102336;GO:0102337;GO:0102338;	K10250	EC:2.3.1.199	-	-	ELOVL fatty acid elongase 7 [Source:HGNCSymbol;Acc:HGNC:26292]	431579	E1C102	down
ENSGALG00000014801	338.985	124.248	0.366528	0.0366681	2	101458366	101477125	-	18760	NDC80	GO:0000132;GO:0000775;GO:0000776;GO:0000776;GO:0000777;GO:0000777;GO:0000778;GO:0000942;GO:0005200;GO:0005515;GO:0005634;GO:0005654;GO:0005694;GO:0005737;GO:0005813;GO:0005815;GO:0005856;GO:0007049;GO:0007052;GO:0007052;GO:0007059;GO:0007059;GO:0007067;GO:0008608;GO:0016020;GO:0031262;GO:0031262;GO:0031262;GO:0042802;GO:0051301;GO:0051310;GO:0051310;GO:0051315;GO:0051315;GO:0051315;GO:0090267;GO:…	K11547	-	COG5185	D	NDC80, kinetochore complex component [Source:HGNCSymbol;Acc:HGNC:16909]	395134	Q76I89	down
ENSGALG00000014851	85.742	38.9722	0.454528	0.0158144	Z	13276919	13284941	+	8023	FBXO4	-	K10291	-	-	-	F-box protein 4 [Source:HGNCSymbol;Acc:HGNC:13583]	431586	-	down
ENSGALG00000014881	106.066	44.7893	0.422279	0.00582288	3	62855087	62917053	+	61967	FAM184A	-	-	-	-	-	family with sequence similarity 184 member A[Source:HGNC Symbol;Acc:HGNC:20991]	421727	A0A1D5PFG2	down
ENSGALG00000014902	148.621	73.2106	0.492598	0.0127855	3	63370819	63395620	-	24802	-	GO:0005109;GO:0005794;GO:0005886;GO:0007289;GO:0008022;GO:0030695;GO:0042803;GO:0045202;GO:0050790;	-	-	-	-	transcript_id=ENSGALT00000024036.5"	770364	-	down
ENSGALG00000014914	160.268	76.3972	0.476684	0.00915356	Z	16452976	16470369	+	17394	SNX18	GO:0000281;GO:0005546;GO:0006897;GO:0007067;GO:0015031;GO:0016020;GO:0016197;GO:0030136;GO:0030659;GO:0031234;GO:0031410;GO:0031410;GO:0031410;GO:0035091;GO:0036089;GO:0043547;GO:0070062;	-	-	-	-	sorting nexin 18 [Source:HGNCSymbol;Acc:HGNC:19245]	-	-	down
ENSGALG00000014923	183.984	79.7219	0.43331	0.0122032	Z	24570223	24702341	-	132119	ARHGEF28	GO:0005089;GO:0005622;GO:0035023;GO:0035556;GO:0043547;GO:0046872;	K21072	-	-	-	Rho guanine nucleotide exchange factor 28[Source:HGNC Symbol;Acc:HGNC:30322]	427201	-	down
ENSGALG00000015055	11.9606	1.41069	0.117945	0.0181876	3	66681777	66712311	+	30535	SLC22A16	GO:0005275;GO:0007338;GO:0008514;GO:0015101;GO:0015226;GO:0015695;GO:0015711;GO:0015837;GO:0015879;GO:0016020;GO:0016021;GO:0016021;GO:0016021;GO:0016021;GO:0022857;GO:0030317;GO:0046717;GO:0055085;GO:1902603;	K08212	-	-	-	solute carrier family 22 member 16 [Source:HGNCSymbol;Acc:HGNC:20302]	421757	A0A1D5PQX4	down
ENSGALG00000015057	64.7771	26.0594	0.402293	0.0405283	3	66719471	66724545	+	5075	DDO	GO:0003884;GO:0005102;GO:0006531;GO:0007320;GO:0007625;GO:0008445;GO:0008445;GO:0016491;GO:0019478;GO:0019478;GO:0042445;GO:0046416;GO:0048037;GO:0048037;GO:0055114;GO:0071949;	K00272	EC:1.4.3.1	-	-	D-aspartate oxidase [Source:HGNCSymbol;Acc:HGNC:2727]	770953	E1C9D0	down
ENSGALG00000015064	65.341	30.2848	0.463488	0.0311704	2	103545226	103576145	+	30920	TTC39C	-	-	-	-	-	tetratricopeptide repeat domain 39C [Source:HGNCSymbol;Acc:HGNC:26595]	421077	E1C9B9	down
ENSGALG00000015089	28.0853	6.9108	0.246064	0.0134252	1	82260425	82313641	-	53217	GAP43	GO:0005737;GO:0005829;GO:0005886;GO:0005886;GO:0007411;GO:0010001;GO:0014069;GO:0016198;GO:0030424;GO:0031527;GO:0040008;GO:0044306;GO:0045165;GO:0051489;GO:0071944;GO:0097060;	K20041	-	-	-	growth associated protein 43 [Source:HGNCSymbol;Acc:HGNC:4140]	427955	E1BS62	down
ENSGALG00000015101	168.308	80.1551	0.47624	0.0483986	Z	32351223	32692277	-	341055	BNC2	GO:0046872;	-	-	-	-	basonuclin 2 [Source:HGNC Symbol;Acc:HGNC:30988]"	431604	-	down
ENSGALG00000015167	83.1258	33.9155	0.408001	0.00845913	Z	37397609	37448829	-	51221	PRUNE2	GO:0006915;	-	-	-	-	prune homolog 2 [Source:HGNCSymbol;Acc:HGNC:25209]	-	-	down
ENSGALG00000015219	80.1028	35.3035	0.440728	0.0163221	2	107995287	108042299	-	47013	-	GO:0008654;GO:0016020;GO:0016020;GO:0016021;GO:0016740;GO:0016780;	K00993	EC:2.7.8.1	-	-	transcript_id=ENSGALT00000024563.4"	100857837	F1NRX7	down
ENSGALG00000015290	24.344	1.07174	0.0440246	0.0125224	Z	51552825	51581108	+	28284	LIX1	GO:0005737;GO:0097352;	-	-	NOG77587	S	limb and CNS expressed 1 [Source:HGNCSymbol;Acc:HGNC:18581]	374264	Q8UVV7	down
ENSGALG00000015301	588.302	207.871	0.353341	0.00269368	Z	51602732	51651196	-	48465	LNPEP	GO:0004177;GO:0004177;GO:0005622;GO:0005737;GO:0005765;GO:0005886;GO:0006508;GO:0006508;GO:0007165;GO:0007267;GO:0008217;GO:0008237;GO:0008270;GO:0008270;GO:0016020;GO:0016020;GO:0016020;GO:0016021;GO:0030163;GO:0042277;GO:0043171;GO:0048471;GO:0060395;GO:0070006;	K01257	EC:3.4.11.3	-	-	leucyl and cystinyl aminopeptidase [Source:HGNCSymbol;Acc:HGNC:6656]	427279	A0A1D5PL84	down
ENSGALG00000015334	113.765	56.3315	0.495155	0.0208247	1	85325461	85337113	-	11653	ZBTB11	GO:0003676;GO:0005654;GO:0046872;	K10498	-	-	-	zinc finger and BTB domain containing 11[Source:HGNC Symbol;Acc:HGNC:16740]	418400	-	down
ENSGALG00000015347	11.9738	1.69479	0.141542	0.028268	1	85567535	85586457	+	18923	ZPLD1	GO:0016020;GO:0016021;	-	-	-	-	zona pellucida like domain containing 1[Source:HGNC Symbol;Acc:HGNC:27022]	418405	-	down
ENSGALG00000015353	134.158	60.4559	0.450631	0.0066424	1	87305099	87349328	+	44230	BBX	GO:0003677;GO:0005634;GO:0005654;GO:0005829;GO:0060348;	K21643	-	-	-	BBX, HMG-box containing [Source:HGNCSymbol;Acc:HGNC:14422]	418407	-	down
ENSGALG00000015360	315.094	135.375	0.429636	0.0213305	1	87568051	87602011	-	33961	KIAA1524	GO:0005737;GO:0005829;GO:0005886;GO:0005913;GO:0007283;GO:0045296;GO:0098609;GO:0098641;GO:2000179;	-	-	-	-	KIAA1524 [Source:HGNC Symbol;Acc:HGNC:29302]"	418410	Q5ZMJ7	down
ENSGALG00000015363	105.67	48.3325	0.457391	0.0200882	1	87675054	87689414	-	14361	-	-	-	-	-	-	transcript_id=ENSGALT00000080238.2"	418413	A0A1D5PPV6	down
ENSGALG00000015425	1199.95	398.297	0.331929	0.00120486	Z	54528388	54543657	-	15270	LPL	GO:0004465;GO:0004465;GO:0004465;GO:0004465;GO:0004806;GO:0004806;GO:0005102;GO:0005576;GO:0005615;GO:0005615;GO:0005615;GO:0005886;GO:0006629;GO:0006629;GO:0006633;GO:0008201;GO:0008201;GO:0009986;GO:0010744;GO:0010886;GO:0010890;GO:0016020;GO:0016042;GO:0016787;GO:0019432;GO:0019432;GO:0019433;GO:0019433;GO:0019433;GO:0031225;GO:0034185;GO:0034361;GO:0034372;GO:0042627;GO:0042632;GO:0052689;GO:…	K01059	EC:3.1.1.34	NOG40923	-	lipoprotein lipase [Source:HGNCSymbol;Acc:HGNC:6677]	396219	P11602	down
ENSGALG00000015464	145.459	62.902	0.432438	0.0202795	1	91994160	92037790	+	43631	PTGFRN	GO:0005886;GO:0009986;GO:0016021;GO:0034389;	-	-	-	-	prostaglandin F2 receptor inhibitor [Source:HGNCSymbol;Acc:HGNC:9601]	-	-	down
ENSGALG00000015511	397.523	166.622	0.41915	0.000530563	1	96489993	96603886	+	113894	-	GO:0005623;GO:0007411;GO:0007507;GO:0016020;GO:0016021;GO:0035385;	K06753	-	-	-	transcript_id=ENSGALT00000025009.5"	395292	-	down
ENSGALG00000015611	72.5497	36.0402	0.496766	0.0421845	3	75700849	75718891	-	18043	CASP8AP2	GO:0002020;GO:0003677;GO:0006919;GO:0008625;GO:0008656;GO:0042802;	-	-	-	-	caspase 8 associated protein 2 [Source:HGNCSymbol;Acc:HGNC:1510]	421810	E1BZQ5	down
ENSGALG00000015618	41.8701	9.24512	0.220805	0.00726275	Z	63337660	63353442	-	15783	ATP6AP1L	GO:0015991;GO:0016020;GO:0016021;GO:0033180;GO:0046933;GO:0046961;	-	-	-	-	ATPase H+ transporting accessory protein 1 like[Source:HGNC Symbol;Acc:HGNC:28091]	-	-	down
ENSGALG00000015667	151.146	70.1906	0.464388	0.00834887	4	83074725	83107582	-	32858	-	-	-	-	-	-	transcript_id=ENSGALT00000025264.5"	-	-	down
ENSGALG00000015669	283.697	52.3589	0.184559	0.0176956	Z	66065527	66114549	+	49023	PTBP3	GO:0000166;GO:0003676;GO:0003723;GO:0003723;GO:0005634;GO:0006397;GO:0033119;	K17844	-	-	-	polypyrimidine tract binding protein 3 [Source:HGNCSymbol;Acc:HGNC:10253]	427333	F1ND44	down
ENSGALG00000015691	991.871	292.523	0.294921	0.0247764	Z	66464325	66488192	-	23868	SMC2	GO:0000228;GO:0000793;GO:0000793;GO:0000796;GO:0000796;GO:0005524;GO:0005634;GO:0005634;GO:0005694;GO:0005730;GO:0005737;GO:0007076;GO:0010032;GO:0045132;GO:0046982;GO:0051276;GO:0051383;GO:0070062;	K06674	-	-	-	structural maintenance of chromosomes 2[Source:HGNC Symbol;Acc:HGNC:14011]	396156	Q90988	down
ENSGALG00000015733	26.651	9.19415	0.344983	0.0363917	3	75720534	75772576	+	52043	-	GO:0000027;GO:0005524;GO:0006364;GO:0016887;GO:0030687;	-	-	-	-	transcript_id=ENSGALT00000087903.1"	-	-	down
ENSGALG00000015795	136.141	46.3083	0.340151	0.00168342	1	103067330	103106355	-	39026	ADAMTS5	GO:0004222;GO:0005578;GO:0005615;GO:0006508;GO:0008201;GO:0008237;GO:0008270;GO:0031012;GO:0042742;GO:0046872;GO:0050840;	-	-	-	-	ADAM metallopeptidase with thrombospondin type 1motif 5 [Source:HGNC Symbol;Acc:HGNC:221]	-	-	down
ENSGALG00000015874	265.417	95.6071	0.360215	0.00388591	3	79481228	79509308	-	28081	TTK	GO:0000776;GO:0004672;GO:0004712;GO:0004712;GO:0005524;GO:0005737;GO:0006468;GO:0007093;GO:0016020;GO:0016321;GO:0018105;GO:0018107;GO:0018108;GO:0033316;GO:0034501;GO:0034502;GO:0042803;GO:0046777;GO:0051304;GO:1903096;	K08866	EC:2.7.12.1	-	-	TTK protein kinase [Source:HGNCSymbol;Acc:HGNC:12401]	421849	E1BQR2	down
ENSGALG00000015889	118.94	50.3187	0.42306	0.00442684	3	79785429	79884137	+	98709	PHIP	GO:0005158;GO:0005634;GO:0006357;GO:0007010;GO:0007010;GO:0008286;GO:0008360;GO:0022604;GO:0045944;GO:0070062;GO:0070577;GO:2001237;	K11797	-	-	-	pleckstrin homology domain interacting protein[Source:HGNC Symbol;Acc:HGNC:15673]	421854	F1NXP9	down
ENSGALG00000016042	150.943	60.1597	0.398559	0.00581059	1	106660194	106677742	+	17549	CHAF1B	GO:0000790;GO:0005654;GO:0005829;GO:0006335;GO:0031497;GO:0033186;GO:0043234;	K10751	-	-	-	chromatin assembly factor 1 subunit B [Source:HGNCSymbol;Acc:HGNC:1911]	418514	Q5R1S9	down
ENSGALG00000016164	18.9174	3.90681	0.206519	0.0156619	1	109319985	109372658	+	52674	ABCG1	GO:0000166;GO:0005524;GO:0005524;GO:0005886;GO:0016020;GO:0016020;GO:0016021;GO:0016021;GO:0016021;GO:0016887;GO:0017127;GO:0033344;GO:0034041;	K05679	-	-	-	ATP binding cassette subfamily G member 1[Source:HGNC Symbol;Acc:HGNC:73]	418533	-	down
ENSGALG00000016278	160.341	79.7385	0.497305	0.046536	3	86965136	87048983	-	83848	PRIM2	GO:0003677;GO:0003697;GO:0003887;GO:0003896;GO:0003896;GO:0003896;GO:0003899;GO:0005515;GO:0005658;GO:0006260;GO:0006269;GO:0006269;GO:0016740;GO:0016779;GO:0016779;GO:0019899;GO:0046872;GO:0051536;GO:0051539;GO:0071897;	K02685	EC:2.7.7.-	COG2219	L	primase (DNA) subunit 2 [Source:HGNCSymbol;Acc:HGNC:9370]	421878	Q5ZM06	down
ENSGALG00000016283	40.6791	17.6839	0.434716	0.0424505	3	87150129	87156007	-	5879	BEND6	GO:0000122;GO:0001106;GO:0001106;GO:0003682;GO:0005634;GO:0045666;GO:0045746;	-	-	-	-	BEN domain containing 6 [Source:HGNCSymbol;Acc:HGNC:20871]	-	-	down
ENSGALG00000016322	624.01	240.266	0.385036	0.0104142	3	88712831	88719837	+	7007	-	GO:0004364;GO:0008152;	K00799	EC:2.5.1.18	-	-	transcript_id=ENSGALT00000026333.3"	396380	P26697	down
ENSGALG00000016342	444.3	110.3	0.248257	0.0172255	3	91089249	91163384	-	74136	MYOM2	GO:0005739;GO:0005859;GO:0006936;GO:0006941;GO:0007015;GO:0008307;GO:0030018;GO:0031430;GO:0031430;GO:0045214;GO:0051015;GO:0051371;GO:0071688;GO:0097493;	-	-	-	-	myomesin 2 [Source:HGNC Symbol;Acc:HGNC:7614]"	396034	Q02173	down
ENSGALG00000016391	147.103	44.2573	0.300859	0.0143115	1	119187223	119376750	-	189528	-	GO:0005737;GO:0009966;GO:0016020;	K17536	-	-	-	transcript_id=ENSGALT00000026441.5"	427997	-	down
ENSGALG00000016412	24.5159	6.79493	0.277164	0.0204826	3	96358528	96449224	-	90697	MBOAT2	GO:0006629;GO:0006644;GO:0008654;GO:0016020;GO:0016021;GO:0016740;GO:0016746;	K13517	-	COG5202	I	membrane bound O-acyltransferase domain containing2 [Source:HGNC Symbol;Acc:HGNC:25193]	421925	Q5ZKL6	down
ENSGALG00000016537	48.2548	21.3102	0.441619	0.0376957	1	120694801	120730607	+	35807	SCML2	GO:0005634;GO:0005634;GO:0006355;GO:0031519;	K11465	-	-	-	sex comb on midleg-like 2 (Drosophila) [Source:HGNCSymbol;Acc:HGNC:10581]	418613	-	down
ENSGALG00000016541	23.3828	6.68157	0.285748	0.0254686	1	120913925	120925784	-	11860	-	GO:0048741;	-	-	-	-	transcript_id=ENSGALT00000026692.4"	-	-	down
ENSGALG00000016795	52.0248	23.8062	0.457593	0.0441302	1	135184285	135210743	-	26459	TGFBRAP1	GO:0005160;GO:0005769;GO:0006355;GO:0006886;GO:0006886;GO:0007165;GO:0007165;GO:0008333;GO:0016020;GO:0016192;GO:0033263;GO:0034058;GO:0043231;GO:0046332;GO:0046332;	K20177	-	-	-	transforming growth factor beta receptor associatedprotein 1 [Source:HGNC Symbol;Acc:HGNC:16836]	418724	F1P4R5	down
ENSGALG00000016870	132.634	60.3169	0.45476	0.00742311	1	143892182	143945330	+	53149	TMTC4	GO:0016020;GO:0016021;	-	-	-	-	transmembrane and tetratricopeptide repeatcontaining 4 [Source:HGNC Symbol;Acc:HGNC:25904]	418772	F1P0M3	down
ENSGALG00000016937	92.0536	28.0272	0.304466	0.000387084	1	162382843	162527048	+	144206	DIAPH3	GO:0003779;GO:0016043;GO:0017048;GO:0030036;	-	-	-	-	diaphanous related formin 3 [Source:HGNCSymbol;Acc:HGNC:15480]	-	-	down
ENSGALG00000017025	813.857	281.432	0.3458	0.0381304	1	170406831	170416268	-	9438	-	-	K16769	-	-	-	transcript_id=ENSGALT00000027509.2"	418882	Q5ZJF0	down
ENSGALG00000017052	287.154	42.8949	0.14938	0.0468005	1	172568581	172574262	-	5682	CCNA1	GO:0005634;GO:0015630;GO:0097123;	K06627	-	-	-	cyclin A1 [Source:HGNC Symbol;Acc:HGNC:1577]"	418901	F1P4N0	down
ENSGALG00000017169	273.228	98.1908	0.359373	0.018841	1	180535085	180576758	-	41674	ELMOD1	GO:0005096;GO:0005096;GO:0005654;GO:0005829;GO:0031647;GO:0043547;GO:1903955;	-	-	-	-	ELMO domain containing 1 [Source:HGNCSymbol;Acc:HGNC:25334]	418971	-	down
ENSGALG00000017191	24.4011	7.67834	0.314672	0.0344252	1	182851318	182865385	+	14068	-	-	-	-	-	-	transcript_id=ENSGALT00000036419.2"	772036	E1C2K8	down
ENSGALG00000017314	40.1041	14.6906	0.366312	0.0211607	1	195778483	195812181	-	33699	C2CD3	GO:0001701;GO:0001947;GO:0005813;GO:0005814;GO:0005814;GO:0007389;GO:0007420;GO:0008589;GO:0016485;GO:0021915;GO:0021997;GO:0030162;GO:0030326;GO:0034451;GO:0034451;GO:0036064;GO:0042733;GO:0060271;GO:0061511;GO:0061511;GO:0071539;GO:0071539;GO:1905515;	K16751	-	-	-	C2 calcium dependent domain containing 3[Source:HGNC Symbol;Acc:HGNC:24564]	419059	-	down
ENSGALG00000018998	84.4843	39.2412	0.464479	0.0200305	13	10334090	10336720	-	2631	-	GO:0016020;GO:0016021;	-	-	-	-	transcript_id=ENSGALT00000029975.4"	-	-	down
ENSGALG00000019304	5.3461	0	0	0.038929	1	53368976	53369485	-	510	ASCL4	GO:0000977;GO:0003677;GO:0003700;GO:0006357;GO:0046983;GO:0090575;	-	-	-	-	achaete-scute family bHLH transcription factor 4[Source:HGNC Symbol;Acc:HGNC:24311]	-	-	down
ENSGALG00000020561	118.865	48.653	0.409314	0.0399181	Z	16555609	16594096	-	38488	-	GO:0016020;GO:0016021;	-	-	-	-	transcript_id=ENSGALT00000032852.4"	425372	F1NCT5	down
ENSGALG00000020899	531.491	213.147	0.401035	0.000148109	6	16538881	16556264	+	17384	-	-	-	-	-	-	transcript_id=ENSGALT00000033528.4"	-	-	down
ENSGALG00000021542	153.456	70.6569	0.460436	0.00718766	13	10351272	10354618	+	3347	SNCB	GO:0005509;GO:0005737;GO:0005739;GO:0007268;GO:0016234;GO:0042417;GO:0043524;GO:0045202;GO:0050808;	-	-	NOG39253	-	synuclein beta [Source:HGNC Symbol;Acc:HGNC:11140]"	395391	Q9I9G9	down
ENSGALG00000022739	158.06	71.7889	0.454187	0.00573535	1	166395611	166427361	+	31751	AKAP11	GO:0005777;GO:0010738;GO:0051018;	K16527	-	-	-	A-kinase anchoring protein 11 [Source:HGNCSymbol;Acc:HGNC:369]	418835	-	down
ENSGALG00000022887	16.8411	3.8867	0.230788	0.0298176	3	91198903	91200687	-	1785	KBTBD11	GO:0004842;GO:0016567;GO:0031463;	K10476	-	-	-	kelch repeat and BTB domain containing 11[Source:HGNC Symbol;Acc:HGNC:29104]	428648	F1NQU1	down
ENSGALG00000023396	133.927	30.01	0.224077	0.0225477	15	7185451	7190812	+	5362	ASPHD2	GO:0016020;GO:0016020;GO:0016021;GO:0018193;	-	-	-	-	aspartate beta-hydroxylase domain containing 2[Source:HGNC Symbol;Acc:HGNC:30437]	425447	E1BSD3	down
ENSGALG00000023626	1131.91	306.432	0.270721	0.00468065	18	2084105	2131749	+	47645	NTN1	GO:0001764;GO:0005515;GO:0005576;GO:0005578;GO:0005604;GO:0005737;GO:0006930;GO:0007265;GO:0007409;GO:0007411;GO:0008284;GO:0016337;GO:0030334;GO:0030517;GO:0030879;GO:0032488;GO:0033564;GO:0040023;GO:0042472;GO:0045773;GO:0045773;GO:0060603;GO:0071944;GO:2000147;	K06843	-	NOG237372	-	netrin 1 [Source:HGNC Symbol;Acc:HGNC:8029]"	396389	Q90922	down
ENSGALG00000023640	1282.67	294.918	0.229925	4.45763e-10	20	10087796	10091507	+	3712	RSPO4	GO:0035878;	-	-	-	-	R-spondin 4 [Source:HGNC Symbol;Acc:HGNC:16175]"	-	-	down
ENSGALG00000025858	194.425	85.9137	0.441887	0.00302715	23	1679427	1712945	+	33519	LUZP1	GO:0003281;GO:0005634;GO:0016020;GO:0021503;GO:0060840;GO:0070062;	-	-	-	-	leucine zipper protein 1 [Source:HGNCSymbol;Acc:HGNC:14985]	428210	R4GHN9	down
ENSGALG00000025996	718.745	224.95	0.312976	0.0219446	6	33407191	33426169	+	18979	-	-	K17582	-	-	-	transcript_id=ENSGALT00000043356.3"	423963	-	down
ENSGALG00000026038	41.8482	11.7671	0.281184	0.0437441	14	14838941	14841124	-	2184	-	GO:0000467;GO:0003676;GO:0008270;	-	-	-	-	transcript_id=ENSGALT00000045747.2"	-	-	down
ENSGALG00000026677	437.456	214.073	0.489358	0.0339938	1	137579845	137592401	-	12557	F10	GO:0004252;GO:0004252;GO:0005509;GO:0005543;GO:0005576;GO:0005576;GO:0006508;GO:0006508;GO:0007596;GO:0007596;GO:0007599;GO:0008233;GO:0008236;GO:0016787;GO:0051897;	K01314	EC:3.4.21.6	-	-	coagulation factor X [Source:HGNCSymbol;Acc:HGNC:3528]	395876	P25155	down
ENSGALG00000026736	2667.86	1114.52	0.417757	0.000118245	12	3424659	3435067	+	10409	OGN	GO:0005576;GO:0005578;GO:0005578;GO:0005615;GO:0005615;GO:0005615;GO:0007409;GO:0008083;GO:0031012;GO:0070062;GO:1903561;	K08126	-	NOG318805	-	osteoglycin [Source:HGNC Symbol;Acc:HGNC:8126]"	374039	Q9W6H0	down
ENSGALG00000026808	22.8846	0	0	0.0144577	6	19133343	19138651	+	5309	TMEM72	-	-	-	-	-	transmembrane protein 72 [Source:HGNCSymbol;Acc:HGNC:31658]	-	-	down
ENSGALG00000027067	165.71	76.2841	0.460346	0.00553158	1	51475822	51477420	+	1599	-	GO:0005576;GO:0005581;GO:0005615;GO:0016020;GO:0016021;GO:0042802;GO:0051259;GO:0070208;	K19470	-	-	-	transcript_id=ENSGALT00000045767.3"	427908	R4GM35	down
ENSGALG00000027871	42.2177	11.4837	0.272011	0.00317549	3	30942165	30943261	-	1097	MAD2L1BP	GO:0005634;GO:0005634;GO:0005730;GO:0005737;GO:0007093;GO:0007096;GO:0007096;GO:0031965;	-	-	-	-	MAD2L1 binding protein [Source:HGNCSymbol;Acc:HGNC:21059]	421448	-	down
ENSGALG00000028063	799.725	339.172	0.424111	0.00994257	Z	80979473	80988177	-	8705	LOX	GO:0005507;GO:0016641;GO:0055114;	-	-	-	-	protein-lysine 6-oxidase precursor [Source:RefSeqpeptide;Acc:NP_990812]	-	-	down
ENSGALG00000028308	62.5706	23.1385	0.369798	0.00667789	27	4872138	4879191	-	7054	TNS4	GO:0005925;GO:0008104;	K18080	-	-	-	tensin 4 [Source:HGNC Symbol;Acc:HGNC:24352]"	107055314	-	down
ENSGALG00000028373	68.0762	21.8245	0.320589	0.01601	1	47393195	47407557	+	14363	GAS2L3	GO:0000226;GO:0000226;GO:0003779;GO:0003779;GO:0005856;GO:0008017;GO:0008017;GO:0015629;GO:0015630;GO:0030036;GO:0030036;	-	-	-	-	growth arrest specific 2 like 3 [Source:HGNCSymbol;Acc:HGNC:27475]	417931	R4GGB8	down
ENSGALG00000028620	42.1116	7.70026	0.182854	0.000300755	12	9090918	9092123	-	1206	-	-	-	-	-	-	transcript_id=ENSGALT00000044610.3"	-	-	down
ENSGALG00000028696	382.088	175.105	0.458283	0.00160992	5	12176613	12179659	+	3047	FTD	GO:0005623;GO:0006826;GO:0006879;GO:0006879;GO:0008199;GO:0046872;	-	-	-	-	transcript_id=ENSGALT00000043205.2"	378899	Q8AYG9	down
ENSGALG00000029011	84.6705	9.39323	0.110939	0.00798822	3	63481716	63713128	+	231413	SLC35F1	GO:0006810;GO:0016020;GO:0016021;GO:0016021;	K15287	-	-	-	solute carrier family 35 member F1 [Source:HGNCSymbol;Acc:HGNC:21483]	770279	R4GG47	down
ENSGALG00000029664	81.4848	32.9247	0.404059	0.00733028	2	136229889	136298472	-	68584	SAMD12	-	-	-	-	-	sterile alpha motif domain containing 12[Source:HGNC Symbol;Acc:HGNC:31750]	-	-	down
ENSGALG00000030022	202.926	99.1487	0.488596	0.00861631	3	925794	954291	-	28498	FANCL	GO:0004842;GO:0004842;GO:0004842;GO:0004842;GO:0004842;GO:0005635;GO:0005654;GO:0006281;GO:0006281;GO:0006281;GO:0006281;GO:0006513;GO:0006513;GO:0006974;GO:0006974;GO:0007276;GO:0008270;GO:0016604;GO:0031625;GO:0042127;GO:0043231;GO:0043240;GO:0043240;GO:0061630;GO:0061630;	K10606	EC:2.3.2.27	-	-	Fanconi anemia complementation group L [Source:HGNCSymbol;Acc:HGNC:20748]	421202	Q3MUH5	down
ENSGALG00000030250	7.44961	0.338958	0.0455001	0.0256886	10	14209356	14231356	+	22001	SV2B	-	K06258	-	-	-	synaptic vesicle glycoprotein 2B [Source:HGNCSymbol;Acc:HGNC:16874]	427508	A0A1D5PW37	down
ENSGALG00000030597	303.157	90.2264	0.297623	0.0147954	6	20718576	20734605	-	16030	KIF11	-	K10398	-	-	-	kinesin family member 11 [Source:HGNCSymbol;Acc:HGNC:6388]	423809	Q5ZMS0	down
ENSGALG00000030647	371.352	127.299	0.342799	0.0489539	21	4407476	4411229	-	3754	MFAP2	-	-	-	-	-	microfibrillar associated protein 2 [Source:HGNCSymbol;Acc:HGNC:7033]	100858555	-	down
ENSGALG00000030703	296.968	135.296	0.455592	0.00213335	7	18094028	18102411	-	8384	CYBRD1	-	K08370	EC:1.16.5.1	-	-	cytochrome b reductase 1 [Source:HGNCSymbol;Acc:HGNC:20797]	424152	A0A1D5PBJ1	down
ENSGALG00000030836	79.9562	25.4317	0.31807	0.000860894	13	1165386	1237099	+	71714	PSD2	-	K12494	-	-	-	pleckstrin and Sec7 domain containing 2[Source:HGNC Symbol;Acc:HGNC:19092]	427605	-	down
ENSGALG00000031152	216.438	99.3359	0.458958	0.0204341	AADN04010256.1	1156	8707	+	7552	-	-	-	-	-	-	transcript_id=ENSGALT00000074034.1"	-	-	down
ENSGALG00000031266	18.9483	4.50976	0.238003	0.024905	5	737315	747647	+	10333	DISP2	-	-	-	-	-	dispatched RND transporter family member 2[Source:HGNC Symbol;Acc:HGNC:19712]	-	-	down
ENSGALG00000031380	99.4017	39.3804	0.396174	0.00356796	2	146100686	146138440	+	37755	DENND3	-	K20162	-	-	-	DENN domain containing 3 [Source:HGNCSymbol;Acc:HGNC:29134]	420309	-	down
ENSGALG00000031560	56.3635	26.1615	0.464156	0.0427006	1	79232533	79256355	+	23823	USF3	-	-	-	-	-	upstream transcription factor family member 3[Source:HGNC Symbol;Acc:HGNC:30494]	418320	-	down
ENSGALG00000031565	28.2128	6.92727	0.245536	0.0225689	2	18298149	18490934	+	192786	-	-	-	-	-	-	transcript_id=ENSGALT00000069647.1"	-	-	down
ENSGALG00000031615	157.78	68.7668	0.435839	0.00345852	33	1421845	1435440	-	13596	FAIM2	-	-	-	-	-	Fas apoptotic inhibitory molecule 2 [Source:HGNCSymbol;Acc:HGNC:17067]	426899	-	down
ENSGALG00000031650	66.8242	29.0094	0.434115	0.0186418	2	47992444	48137583	-	145140	-	-	K19398	-	-	-	transcript_id=ENSGALT00000053047.2"	420745	-	down
ENSGALG00000031700	38.3137	14.8122	0.386604	0.0312317	2	134923027	135090061	-	167035	TRPS1	-	-	-	-	-	transcriptional repressor GATA binding 1[Source:HGNC Symbol;Acc:HGNC:12340]	420289	-	down
ENSGALG00000031734	50.2064	16.0565	0.31981	0.00513086	1	193072454	193085587	-	13134	AQP11	-	K09870	-	-	-	aquaporin 11 [Source:HGNC Symbol;Acc:HGNC:19940]"	426725	A0A1D5PIC8	down
ENSGALG00000031973	101.445	50.3359	0.496188	0.0239789	33	728697	744086	-	15390	ANKRD52	-	-	-	-	-	ankyrin repeat domain 52 [Source:HGNCSymbol;Acc:HGNC:26614]	-	-	down
ENSGALG00000031987	250.141	117.681	0.470457	0.0044038	10	8734575	8826134	+	91560	MYO5A	-	K10357	-	-	-	unconventional myosin-Va [Source:RefSeqpeptide;Acc:NP_990631]	396237	Q02440	down
ENSGALG00000032042	46.8558	19.724	0.420952	0.035484	2	128082245	128102299	+	20055	POP1	-	K01164	EC:3.1.26.5	-	-	POP1 homolog, ribonuclease P/MRP subunit[Source:HGNC Symbol;Acc:HGNC:30129]	425567	-	down
ENSGALG00000032558	44.9414	13.7304	0.305519	0.00570079	5	10574171	10677542	+	103372	INSC	-	-	-	-	-	inscuteable homolog (Drosophila) [Source:HGNCSymbol;Acc:HGNC:33116]	423067	-	down
ENSGALG00000032584	100.477	39.3267	0.391399	0.0350181	5	21810345	21834715	-	24371	Alx-4	GO:0000977;GO:0001228;GO:0001942;GO:0003677;GO:0003677;GO:0003700;GO:0003700;GO:0005634;GO:0005634;GO:0005634;GO:0005667;GO:0006355;GO:0006357;GO:0006357;GO:0006366;GO:0007275;GO:0007275;GO:0007389;GO:0007517;GO:0009791;GO:0009952;GO:0035108;GO:0035115;GO:0035116;GO:0042733;GO:0042981;GO:0043565;GO:0043565;GO:0045944;GO:0046982;GO:0048565;GO:0048704;GO:0048705;GO:0060021;GO:0071837;	K09451	-	-	-	ALX homeobox 4 [Source:HGNC Symbol;Acc:HGNC:450]"	373976	O93582	down
ENSGALG00000032974	4050.54	1616.85	0.399168	0.00427386	13	13664069	13829628	+	165560	ADAMTS2	-	K08618	EC:3.4.24.14	-	-	ADAM metallopeptidase with thrombospondin type 1motif 2 [Source:HGNC Symbol;Acc:HGNC:218]	416291	-	down
ENSGALG00000033106	131.393	64.3369	0.489653	0.0156351	1	42864751	42878912	+	14162	-	-	-	-	-	-	transcript_id=ENSGALT00000081595.1"	-	-	down
ENSGALG00000033304	67.2913	24.2804	0.360825	0.00402738	2	115545509	115568286	-	22778	MYBL1	-	K09421	-	-	-	MYB proto-oncogene like 1 [Source:HGNCSymbol;Acc:HGNC:7547]	396158	P52550	down
ENSGALG00000033455	68.5048	19.5988	0.286094	0.0113522	20	8060137	8062454	-	2318	-	-	-	-	-	-	transcript_id=ENSGALT00000046377.1"	-	-	down
ENSGALG00000033498	337.783	34.2156	0.101295	0.00274282	5	15970088	15971209	+	1122	-	-	-	-	-	-	transcript_id=ENSGALT00000073246.2"	-	-	down
ENSGALG00000033658	88.8748	2.11877	0.0238399	0.0133456	AADN04000640.1	3512	5359	+	1848	-	-	-	-	-	-	-	-	-	down
ENSGALG00000033671	355.981	47.7133	0.134033	0.0373546	1	171352433	171447282	-	94850	FREM2	-	-	-	-	-	FRAS1 related extracellular matrix protein 2[Source:HGNC Symbol;Acc:HGNC:25396]	418893	-	down
ENSGALG00000033879	280.586	118.717	0.423105	0.00105723	1	34799500	34801222	+	1723	-	-	-	-	-	-	transcript_id=ENSGALT00000059869.1"	-	-	down
ENSGALG00000033919	62.0582	26.8659	0.432915	0.0219152	1	155624	364584	+	208961	-	-	-	-	-	-	transcript_id=ENSGALT00000080172.1"	-	-	down
ENSGALG00000033979	18.916	5.33761	0.282174	0.0410586	AADN04007701.1	2165	7792	-	5628	-	-	-	-	-	-	transcript_id=ENSGALT00000058906.1"	-	-	down
ENSGALG00000034007	403.213	183.826	0.455903	0.00152519	7	17799837	17838429	-	38593	ITGA6	-	K06485	-	-	-	integrin subunit alpha 6 [Source:HGNCSymbol;Acc:HGNC:6142]	396226	P26007	down
ENSGALG00000034078	61.0633	23.8839	0.391134	0.0382643	1	54727513	54743775	+	16263	GLT8D2	-	-	-	-	-	glycosyltransferase 8 domain containing 2[Source:HGNC Symbol;Acc:HGNC:24890]	418085	A0A1L1RTI3	down
ENSGALG00000034132	157.265	72.7066	0.462318	0.0176023	17	7402296	7408519	+	6224	CACFD1	-	-	-	-	-	calcium channel flower domain containing 1[Source:HGNC Symbol;Acc:HGNC:1365]	417151	A0A1D5PHF8	down
ENSGALG00000034232	35.8772	9.41334	0.262377	0.00993623	6	19443283	19453884	+	10602	-	-	-	-	-	-	transcript_id=ENSGALT00000057099.1"	-	-	down
ENSGALG00000034436	592.691	95.0295	0.160336	0.00877046	17	7248755	7254132	+	5378	CEL	-	K12298	-	-	-	carboxyl ester lipase precursor [Source:RefSeqpeptide;Acc:NP_001013015]	417165	A0A1D5NV50	down
ENSGALG00000034516	6.43427	0	0	0.0182099	18	1285875	1501949	-	216075	-	-	-	-	-	-	transcript_id=ENSGALT00000060440.1"	768703	-	down
ENSGALG00000034860	610.951	304.852	0.498981	0.0463916	9	21061419	21088025	+	26607	BCHE	GO:0003990;GO:0004104;GO:0004104;GO:0005615;GO:0005641;GO:0005783;GO:0016787;GO:0042802;GO:0052689;GO:0072562;	K01050	EC:3.1.1.8	-	-	butyrylcholinesterase [Source:HGNCSymbol;Acc:HGNC:983]	395358	Q90ZK8	down
ENSGALG00000034868	7795.52	3417.03	0.438332	0.0129467	33	1354644	1364180	-	9537	otokeratin	GO:0005198;GO:0005634;GO:0005737;GO:0005882;GO:0005882;GO:0045095;GO:0070062;	-	-	-	-	keratin 7 [Source:HGNC Symbol;Acc:HGNC:6445]"	-	-	down
ENSGALG00000035030	659.628	302.964	0.459295	0.030078	13	10055277	10065150	-	9874	KIF20A	GO:0000166;GO:0000281;GO:0000910;GO:0000910;GO:0000920;GO:0001578;GO:0003774;GO:0003777;GO:0005524;GO:0005524;GO:0005794;GO:0005819;GO:0005874;GO:0005874;GO:0007018;GO:0008017;GO:0019901;GO:0030496;	K10402	-	-	-	kinesin family member 20A [Source:HGNCSymbol;Acc:HGNC:9787]	416220	Q5ZKH9	down
ENSGALG00000035099	186.173	50.2615	0.269973	0.00111925	12	18314289	18331017	+	16729	Lrrn1	GO:0005578;GO:0005615;GO:0016020;GO:0016021;GO:0051965;	-	-	-	-	leucine rich repeat neuronal 1 [Source:HGNCSymbol;Acc:HGNC:20980]	771599	A4ZZA2	down
ENSGALG00000035561	132.956	66.1981	0.497896	0.0161523	2	123675047	123692295	+	17249	-	-	-	-	-	-	transcript_id=ENSGALT00000059786.1"	-	-	down
ENSGALG00000036128	102.27	43.3686	0.424061	0.00634488	2	92071142	92090775	-	19634	-	-	-	-	-	-	transcript_id=ENSGALT00000077874.1"	-	-	down
ENSGALG00000036234	110.604	45.0185	0.407024	0.00310497	11	1929764	1944429	-	14666	-	-	-	-	-	-	transcript_id=ENSGALT00000070097.1"	-	-	down
ENSGALG00000036360	13.1873	0	0	0.0431091	15	6894024	6899794	-	5771	TRPV4	-	-	-	-	-	transient receptor potential cation channelsubfamily V member 4 [Source:HGNC Symbol;Acc:HGNC:18083]	-	-	down
ENSGALG00000036578	193.377	73.5408	0.380297	0.000540615	AADN04001603.1	14809	24560	+	9752	-	-	-	-	-	-	-	-	-	down
ENSGALG00000036589	46.7332	11.0288	0.235995	0.000841539	4	89905279	89970771	-	65493	-	-	-	-	-	-	transcript_id=ENSGALT00000066643.1"	395839	O93512	down
ENSGALG00000036616	261.161	81.8603	0.313448	0.0480447	26	2074752	2082974	-	8223	NUAK2	-	K08800	EC:2.7.11.1	-	-	NUAK family kinase 2 [Source:HGNCSymbol;Acc:HGNC:29558]	419828	A0A1D5P8E1	down
ENSGALG00000036645	292.239	96.3969	0.329856	0.0392965	2	43344133	43378973	-	34841	KIF15	-	K10400	-	-	-	kinesin family member 15 [Source:HGNCSymbol;Acc:HGNC:17273]	420708	A0A1D5P401	down
ENSGALG00000036892	549.93	184.491	0.335481	0.0335246	5	558497	582785	+	24289	BUB1B	-	K06637	EC:2.7.11.1	-	-	BUB1 mitotic checkpoint serine/threonine kinase B[Source:HGNC Symbol;Acc:HGNC:1149]	378922	A0A1D5PR30;Q800D4	down
ENSGALG00000036901	403.55	192.974	0.478191	0.0031512	5	22127305	22175544	+	48240	TSPAN18	-	K17353	-	-	-	tetraspanin 18 [Source:HGNC Symbol;Acc:HGNC:20660]"	395586	Q9PTE0	down
ENSGALG00000037031	84.2036	39.5834	0.470091	0.0191309	17	2952855	2958096	-	5242	-	-	-	-	-	-	transcript_id=ENSGALT00000047471.1"	-	-	down
ENSGALG00000037370	94.8472	32.6758	0.344509	0.0149043	26	621402	647088	+	25687	-	-	-	-	-	-	transcript_id=ENSGALT00000055438.1"	-	-	down
ENSGALG00000037373	115.095	48.1332	0.418203	0.0210814	24	2519567	2526298	-	6732	-	-	-	-	-	-	transcript_id=ENSGALT00000077985.1"	-	-	down
ENSGALG00000037453	190.532	80.3305	0.42161	0.046852	2	118052590	118075361	+	22772	TERF1	-	K11110	-	-	-	telomeric repeat binding factor 1 [Source:HGNCSymbol;Acc:HGNC:11728]	378896	Q5F3M6	down
ENSGALG00000037561	266.044	1.37412	0.00516501	0.0407811	4	86477984	86483344	+	5361	-	-	-	-	-	-	transcript_id=ENSGALT00000050038.1"	-	-	down
ENSGALG00000037611	124.939	52.49	0.420127	0.01212	Z	9259342	9283084	-	23743	-	-	-	-	-	-	transcript_id=ENSGALT00000066276.1"	427419	-	down
ENSGALG00000037625	6588.51	1935.21	0.293726	0.00750577	28	259255	381102	+	121848	FBN3	-	-	-	-	-	fibrillin 3 [Source:HGNC Symbol;Acc:HGNC:18794]"	395079	-	down
ENSGALG00000037675	1644.29	764.626	0.465018	0.0012402	2	136894050	137014125	+	120076	COL14A1	-	K08133	-	-	-	collagen type XIV alpha 1 chain [Source:HGNCSymbol;Acc:HGNC:2191]	396276	P32018	down
ENSGALG00000037773	156.781	30.5345	0.194759	0.00908533	2	142197114	142221622	-	24509	ST3GAL1	GO:0003836;GO:0003836;GO:0003836;GO:0003836;GO:0005576;GO:0005794;GO:0006054;GO:0006468;GO:0006486;GO:0006486;GO:0006486;GO:0006487;GO:0008373;GO:0009311;GO:0016020;GO:0016020;GO:0016021;GO:0016740;GO:0016757;GO:0018279;GO:0030173;GO:0032580;GO:0070062;GO:0097503;	K00780	EC:2.4.99.4	-	-	CMP-N-acetylneuraminate-beta-galactosamide-alpha-2,3-sialyltransferase 1 [Source:UniProtKB/Swiss-Prot;Acc:Q11200]	396140	Q11200	down
ENSGALG00000037812	194.374	85.4655	0.439695	0.00244276	18	2245184	2248321	+	3138	-	-	-	-	-	-	transcript_id=ENSGALT00000047369.2"	-	-	down
ENSGALG00000037841	138.391	52.0375	0.376017	0.0352827	12	18899762	19124208	+	224447	GRM7	-	K04608	-	-	-	glutamate metabotropic receptor 7 [Source:HGNCSymbol;Acc:HGNC:4599]	416112	-	down
ENSGALG00000038254	46.4178	0.367297	0.00791286	3.35864e-07	6	31433391	31439504	+	6114	CUZD1	-	K13912	-	-	-	CUB and zona pellucida like domains 1 [Source:HGNCSymbol;Acc:HGNC:17937]	423943	-	down
ENSGALG00000038502	127.466	44.0768	0.345794	0.00038999	14	14290195	14299794	+	9600	CCNF	-	K10289	-	-	-	cyclin F [Source:HGNC Symbol;Acc:HGNC:1591]"	416749	-	down
ENSGALG00000038519	781.102	382.199	0.489307	0.00232041	AADN04000896.1	3426	9512	+	6087	-	-	-	-	-	-	-	-	-	down
ENSGALG00000038688	209.388	84.7668	0.404832	0.028697	10	17119378	17280787	-	161410	ADAMTS17	-	K08631	EC:3.4.24.-	-	-	ADAM metallopeptidase with thrombospondin type 1motif 17 [Source:HGNC Symbol;Acc:HGNC:17109]	415515	A0A1D5P6Z0	down
ENSGALG00000038799	74.5229	24.3874	0.327247	0.00250572	6	19459568	19471897	+	12330	-	-	-	-	-	-	transcript_id=ENSGALT00000066995.1"	-	-	down
ENSGALG00000038924	403.661	180.48	0.447107	0.0012721	6	20741800	20794790	+	52991	IDE	-	K01408	EC:3.4.24.56	-	-	insulin degrading enzyme [Source:HGNCSymbol;Acc:HGNC:5381]	423814	-	down
ENSGALG00000038933	1256.33	223.8	0.178137	0.0143901	3	61382563	61385979	-	3417	FABP7	GO:0003407;GO:0005215;GO:0005737;GO:0006810;GO:0006810;GO:0007420;GO:0008134;GO:0008289;GO:0008289;	K08756	-	-	-	Fatty acid-binding protein, brain[Source:UniProtKB/Swiss-Prot;Acc:Q05423]	396246	Q05423	down
ENSGALG00000039121	52.2297	21.7761	0.416929	0.0246572	15	474490	479338	+	4849	PPM1F	-	-	-	-	-	protein phosphatase, Mg2+/Mn2+ dependent 1F[Source:HGNC Symbol;Acc:HGNC:19388]	-	-	down
ENSGALG00000039245	93.9171	42.0098	0.447307	0.03026	1	54826433	54835321	-	8889	-	-	-	-	-	-	transcript_id=ENSGALT00000081690.1"	-	-	down
ENSGALG00000039391	63.1123	31.0854	0.492541	0.0462878	4	72832	80536	+	7705	ZC3H12B	-	K18668	EC:3.1.-.-	-	-	zinc finger CCCH-type containing 12B [Source:HGNCSymbol;Acc:HGNC:17407]	422175	A0A1D5PB60	down
ENSGALG00000040402	47.3514	1.41069	0.029792	0.00849295	AADN04004469.1	1528	6316	+	4789	-	-	-	-	-	-	transcript_id=ENSGALT00000066650.1"	101750988	A0A1D5PMN2	down
ENSGALG00000040474	106.983	51.9129	0.485243	0.0201755	20	1525963	1560004	-	34042	ITCH	-	K05632	EC:2.3.2.26	-	-	itchy E3 ubiquitin protein ligase [Source:HGNCSymbol;Acc:HGNC:13890]	419145	A0A1D5PQP3	down
ENSGALG00000040725	46.4256	19.5021	0.420072	0.0300493	11	10875987	11001271	-	125285	-	-	-	-	-	-	transcript_id=ENSGALT00000082519.1"	-	-	down
ENSGALG00000040755	3373.16	988.587	0.293074	0.00223385	20	10094792	10101201	+	6410	ANGPT4	-	K05467	-	-	-	angiopoietin 4 [Source:HGNC Symbol;Acc:HGNC:487]"	771763	A0A1D5PZA4	down
ENSGALG00000040784	63.8398	31.8365	0.498693	0.0491341	4	14247262	14251116	+	3855	RAB39B	-	K07925	-	-	-	RAB39B, member RAS oncogene family [Source:HGNCSymbol;Acc:HGNC:16499]	422354	-	down
ENSGALG00000040811	7.2637	0	0	0.0112402	AADN04000744.1	6673	10452	+	3780	-	-	-	-	-	-	transcript_id=ENSGALT00000056718.1"	101750514	-	down
ENSGALG00000040880	26.2782	5.67656	0.216018	0.00540814	20	11004406	11017978	-	13573	EDN3	-	-	-	-	-	endothelin 3 [Source:HGNC Symbol;Acc:HGNC:3178]"	-	-	down
ENSGALG00000041203	2971.04	848.946	0.28574	0.00335422	4	79798866	79843362	-	44497	CRMP1A	GO:0000226;GO:0005737;GO:0007399;GO:0007411;GO:0016787;GO:0016810;GO:0000226;GO:0005737;GO:0005829;GO:0007399;GO:0007411;GO:0010977;GO:0016787;GO:0016810;GO:0030496;GO:0031005;GO:1904530;	-	-	-	-	collapsin response mediator protein 1 [Source:HGNCSymbol;Acc:HGNC:2365]	395156	Q71SG3	down
ENSGALG00000041253	506.222	205.238	0.40543	0.0048049	5	183511	218679	+	35169	MYRF	-	-	-	-	-	myelin regulatory factor [Source:HGNCSymbol;Acc:HGNC:1181]	-	-	down
ENSGALG00000041300	2359.41	1062.84	0.450468	0.00125984	AADN04001796.1	10836	20427	+	9592	-	-	-	-	-	-	transcript_id=ENSGALT00000063132.1"	-	-	down
ENSGALG00000041360	36.0499	11.8309	0.328179	0.0178538	1	54838907	54845451	-	6545	-	-	-	-	-	-	transcript_id=ENSGALT00000055287.1"	-	-	down
ENSGALG00000041437	55.5685	20.6623	0.371835	0.0101309	4	1118722	1134255	+	15534	FAM155B	-	-	-	-	-	family with sequence similarity 155 member B[Source:HGNC Symbol;Acc:HGNC:30701]	769051	A0A1D5PZ05	down
ENSGALG00000041442	90.8423	25.524	0.280971	0.000170039	27	4983607	4993558	-	9952	-	-	-	-	-	-	transcript_id=ENSGALT00000075516.1"	-	-	down
ENSGALG00000041445	140.059	54.1148	0.386373	0.00139307	2	129153464	129170102	-	16639	-	-	-	-	-	-	transcript_id=ENSGALT00000054615.1"	426304	A0A1D5PRA5	down
ENSGALG00000041456	43.4175	16.03	0.369206	0.0184129	6	20269683	20275054	-	5372	SLC35G1	-	-	-	-	-	solute carrier family 35 member G1 [Source:HGNCSymbol;Acc:HGNC:26607]	423800	-	down
ENSGALG00000041461	120.26	14.5774	0.121216	0.0165154	20	10452242	10464723	+	12482	DNMT3B	-	K17399	EC:2.1.1.37	-	-	DNA methyltransferase 3 beta [Source:HGNCSymbol;Acc:HGNC:2979]	419287	A0A1D5PJJ1	down
ENSGALG00000041564	126.194	56.5325	0.44798	0.00798983	1	76519123	76614559	-	95437	-	-	-	-	-	-	transcript_id=ENSGALT00000072107.1"	-	-	down
ENSGALG00000041575	9.51143	1.41251	0.148507	0.0496309	3	48472735	48523004	+	50270	PPP1R14C	-	K17556	-	-	-	protein phosphatase 1 regulatory inhibitor subunit14C [Source:HGNC Symbol;Acc:HGNC:14952]	421630	A0A1D5PUM3	down
ENSGALG00000041777	232.471	87.863	0.377953	0.000333483	AADN04011972.1	1028	7457	-	6430	-	-	-	-	-	-	transcript_id=ENSGALT00000064418.1"	-	-	down
ENSGALG00000041814	314.441	154.273	0.490625	0.00492119	1	182250157	182386393	-	136237	-	-	K10414	-	-	-	transcript_id=ENSGALT00000081130.1"	418979	-	down
ENSGALG00000041858	110.586	15.9669	0.144384	0.0126139	27	4992064	4994538	-	2475	-	-	-	-	-	-	transcript_id=ENSGALT00000074657.1"	-	-	down
ENSGALG00000041921	384.438	96.2238	0.250297	0.00747535	4	66651377	66675027	-	23651	CWH43	-	-	-	-	-	cell wall biogenesis 43 C-terminal homolog[Source:HGNC Symbol;Acc:HGNC:26133]	422763	-	down
ENSGALG00000041932	109.272	4.06749	0.0372235	0.0268874	28	3347963	3352472	+	4510	SLC5A5	-	K14385	-	-	-	solute carrier family 5 member 5 [Source:HGNCSymbol;Acc:HGNC:11040]	431544	-	down
ENSGALG00000042009	177.646	54.3041	0.305688	0.0417437	13	6718330	6730623	-	12294	HMMR	-	K06267	-	-	-	hyaluronan mediated motility receptor [Source:HGNCSymbol;Acc:HGNC:5012]	416163	A0A1D5P2N3	down
ENSGALG00000042066	160.915	54.3103	0.337509	0.000207635	AADN04016442.1	2341	4966	+	2626	-	-	-	-	-	-	transcript_id=ENSGALT00000051860.1"	-	-	down
ENSGALG00000042177	143.783	64.5321	0.448814	0.0157917	33	1600129	1601226	-	1098	GPR182	-	-	-	-	-	G protein-coupled receptor 182 [Source:HGNCSymbol;Acc:HGNC:13708]	-	-	down
ENSGALG00000042308	106.878	51.6297	0.483072	0.018158	3	106289859	106341933	+	52075	FZD3	-	K02329	-	-	-	frizzled class receptor 3 [Source:HGNCSymbol;Acc:HGNC:4041]	395572	A0A1D5NTJ0	down
ENSGALG00000042422	153.637	60.825	0.3959	0.00411662	KQ759484.1	69694	77272	-	7579	GLI1	-	K16797	-	-	-	Gallus gallus GLI family zinc finger 1 (GLI1),mRNA. [Source:RefSeq mRNA;Acc:NM_001305245]	396045	-	down
ENSGALG00000042534	117.189	54.8879	0.468373	0.0224915	2	56746642	56868269	-	121628	NFATC1	-	K04446	-	-	-	nuclear factor of activated T-cells 1 [Source:HGNCSymbol;Acc:HGNC:7775]	420815	-	down
ENSGALG00000042892	28.1166	3.05062	0.108499	0.0311683	AADN04000640.1	30713	32149	-	1437	-	-	-	-	-	-	transcript_id=ENSGALT00000072268.1"	-	-	down
ENSGALG00000043065	88.095	19.0415	0.216147	0.00115466	19	4780024	4781242	-	1219	CCLi8	GO:0005576;GO:0006955;GO:0008009;GO:0060326;	-	-	-	-	transcript_id=ENSGALT00000067279.1"	771679	F1P148	down
ENSGALG00000043150	66.2008	31.4573	0.47518	0.035085	2	56364727	56400143	+	35417	-	-	-	-	-	-	transcript_id=ENSGALT00000047055.1"	-	-	down
ENSGALG00000043223	260.347	53.9549	0.207242	0.00121387	19	3498587	3653964	+	155378	COL26A1	-	-	-	-	-	collagen type XXVI alpha 1 chain [Source:HGNCSymbol;Acc:HGNC:18038]	417504	-	down
ENSGALG00000043413	72.7484	35.7733	0.49174	0.0354409	AADN04003678.1	4191	12071	-	7881	-	-	-	-	-	-	transcript_id=ENSGALT00000063623.1"	-	-	down
ENSGALG00000043591	38.2563	7.20132	0.188239	0.0407004	5	25553603	25573229	-	19627	PLA2G4F	-	K16342	EC:3.1.1.4	-	-	phospholipase A2 group IVF [Source:HGNCSymbol;Acc:HGNC:27396]	428871	-	down
ENSGALG00000043597	77.3826	36.762	0.475068	0.0231315	2	126626957	126686324	-	59368	-	-	K10877	EC:3.6.4.-	-	-	transcript_id=ENSGALT00000055136.1"	395449	Q9DG67	down
ENSGALG00000043642	335.286	95.2207	0.283998	0.00217268	2	46919278	46928806	-	9529	-	-	-	-	-	-	-	-	-	down
ENSGALG00000043661	69.4416	28.0775	0.404333	0.0102134	5	48297347	48396584	+	99238	-	-	-	-	-	-	transcript_id=ENSGALT00000057843.1"	-	-	down
ENSGALG00000043724	103.874	51.3099	0.493964	0.0222941	2	55550682	55599682	+	49001	NFX1	-	K12236	-	-	-	nuclear transcription factor, X-box binding 1[Source:HGNC Symbol;Acc:HGNC:7803]	420796	-	down
ENSGALG00000043799	135.651	34.2749	0.25267	7.18762e-06	2	136781578	136791544	-	9967	DSCC1	-	K11271	-	-	-	DNA replication and sister chromatid cohesion 1[Source:HGNC Symbol;Acc:HGNC:24453]	420358	-	down
ENSGALG00000044176	24.0672	1.03516	0.0430112	3.09806e-05	KQ759583.1	2715	5203	-	2489	-	-	-	-	-	-	transcript_id=ENSGALT00000088536.1"	-	-	down
ENSGALG00000044404	145.613	38.6641	0.265526	0.0341306	20	3967973	3972965	+	4993	-	-	K16805	-	-	-	-	425103	-	down
ENSGALG00000044716	36.2986	13.1766	0.363007	0.0290991	4	54141944	54156023	-	14080	-	-	-	-	-	-	transcript_id=ENSGALT00000084288.1"	-	-	down
ENSGALG00000044851	54.6859	24.5007	0.448027	0.0332449	AADN04000849.1	26946	31104	-	4159	ITIH6	-	-	-	-	-	inter-alpha-trypsin inhibitor heavy chain familymember 6 [Source:HGNC Symbol;Acc:HGNC:28907]	-	-	down
ENSGALG00000045343	7.90203	0.367297	0.0464814	0.0420469	6	21496403	21497596	+	1194	-	-	-	-	-	-	transcript_id=ENSGALT00000085437.1"	101750658	A0A1L1RYE9	down
ENSGALG00000046200	108.972	46.1294	0.423312	0.00619434	KQ759534.1	21369	22603	+	1235	-	-	-	-	-	-	transcript_id=ENSGALT00000084016.1"	-	-	down
ENSGALG00000046283	246.552	75.5546	0.306445	0.0443873	Z	25325395	25329467	-	4073	-	-	-	-	-	-	-	-	-	down
ENSGALG00000046494	52.6543	25.3131	0.48074	0.0458991	7	11477412	11485621	+	8210	CASP10	-	K04400	EC:3.4.22.63	-	-	caspase 10 [Source:HGNC Symbol;Acc:HGNC:1500]"	424081	-	down
ENSGALG00000000048	28.8768	62.9826	2.18108	0.0268001	25	2898320	2906240	+	7921	-	GO:0005524;GO:0005765;GO:0005886;GO:0015991;GO:0015992;GO:0033180;GO:0046034;GO:0046961;GO:0046961;	K02145	EC:3.6.3.14	-	-	transcript_id=ENSGALT00000046364.1"	776719	H9KYP2	up
ENSGALG00000000081	0.670642	13.1784	19.6505	0.0112478	16	205312	210738	-	5427	-	GO:0016491;GO:0016491;GO:0055114;GO:0055114;	K03334	EC:1.4.3.2	-	-	transcript_id=ENSGALT00000000109.5"	417039	F1NM87	up
ENSGALG00000000109	226.806	484.496	2.13617	0.00187866	18	9950627	9953475	-	2849	AFMID	GO:0004061;GO:0004061;GO:0005634;GO:0005737;GO:0005737;GO:0005737;GO:0005829;GO:0006569;GO:0008152;GO:0016787;GO:0016787;GO:0016787;GO:0019441;GO:0019441;GO:0019441;GO:0019441;GO:0034354;	K01432	EC:3.5.1.9	-	-	arylformamidase [Source:HGNCSymbol;Acc:HGNC:20910]	769005	-	up
ENSGALG00000000141	204.993	1390.58	6.78355	2.68615e-15	16	116646	118450	+	1805	BLB1	GO:0006955;GO:0016020;GO:0016020;GO:0016021;GO:0019882;GO:0042613;	K06752	-	-	-	transcript_id=ENSGALT00000068635.1"	693256	A0A1D5PLI8	up
ENSGALG00000000158	209.161	647.356	3.09502	3.16228e-06	16	96322	99142	-	2821	-	GO:0006955;GO:0016020;GO:0016020;GO:0016021;GO:0019882;GO:0042613;	K06752	-	NOG43075	S	transcript_id=ENSGALT00000000214.4"	417050	A5HUL6	up
ENSGALG00000000251	13.5175	35.2408	2.60705	0.0279417	27	1793526	1797961	-	4436	CD79B	GO:0004888;GO:0005654;GO:0005737;GO:0005794;GO:0005829;GO:0005886;GO:0005887;GO:0007166;GO:0009897;GO:0009897;GO:0016020;GO:0016020;GO:0016021;GO:0019815;GO:0019815;GO:0030183;GO:0050853;GO:0050853;GO:0070062;	K06507	-	-	-	CD79b molecule [Source:HGNC Symbol;Acc:HGNC:1699]"	419940	Q5ZLC0	up
ENSGALG00000000357	4.75449	51.4777	10.8272	4.90842e-07	22	1049690	1067955	-	18266	ADAMDEC1	GO:0004222;GO:0006508;GO:0008237;GO:0046872;	-	-	-	-	ADAM like decysin 1 [Source:HGNCSymbol;Acc:HGNC:16299]	-	-	up
ENSGALG00000000466	9.61268	37.1357	3.8632	0.00362739	23	5140463	5158527	-	18065	LCK	GO:0000166;GO:0000242;GO:0001772;GO:0001948;GO:0004672;GO:0004713;GO:0004713;GO:0004713;GO:0004715;GO:0004722;GO:0005524;GO:0005524;GO:0005886;GO:0006468;GO:0006468;GO:0006470;GO:0006882;GO:0006919;GO:0008022;GO:0016301;GO:0016310;GO:0016740;GO:0018108;GO:0019901;GO:0019903;GO:0030217;GO:0042169;GO:0042493;GO:0042609;GO:0042610;GO:0042802;GO:0043548;GO:0045121;GO:0050870;GO:0051117;GO:0070062;GO:…	K05856	EC:2.7.10.2	-	-	LCK proto-oncogene, Src family tyrosine kinase[Source:HGNC Symbol;Acc:HGNC:6524]	396460	F1NP54	up
ENSGALG00000000540	193.022	386.329	2.00148	0.00569186	11	19097873	19105088	+	7216	GAS8	GO:0003351;GO:0005794;GO:0005794;GO:0005874;GO:0005874;GO:0005874;GO:0005929;GO:0005930;GO:0007368;GO:0007420;GO:0008017;GO:0015630;GO:0017137;GO:0017137;GO:0030317;GO:0030317;GO:0031514;GO:0031514;GO:0031514;GO:0034613;GO:0034613;GO:0035082;GO:0036064;GO:0036126;GO:0048870;GO:0060294;GO:0097729;GO:1904526;	K19942	-	-	-	growth arrest-specific protein 8 [Source:RefSeqpeptide;Acc:NP_001264546]	415858	-	up
ENSGALG00000000549	8.82248	40.7574	4.61972	0.00125091	11	19105098	19106704	-	1607	-	GO:0005739;GO:0006144;GO:0006144;GO:0006144;GO:0016787;GO:0016787;GO:0033971;GO:0033971;	K07127	EC:3.5.2.17	-	-	transcript_id=ENSGALT00000000763.4"	415859	E1C8H1	up
ENSGALG00000000731	0.62002	9.20239	14.8421	0.0168365	23	1481938	1483948	+	2011	-	-	-	-	-	-	transcript_id=ENSGALT00000043845.2"	-	-	up
ENSGALG00000000736	8.25682	38.8764	4.7084	0.00113401	28	949226	953352	+	4127	MATK	GO:0000166;GO:0004672;GO:0004713;GO:0004713;GO:0004715;GO:0004715;GO:0005102;GO:0005524;GO:0005524;GO:0006468;GO:0007169;GO:0016301;GO:0016310;GO:0016740;GO:0030154;GO:0031234;GO:0038083;GO:0042127;GO:0045087;	K08888	EC:2.7.10.2	-	-	megakaryocyte-associated tyrosine kinase[Source:HGNC Symbol;Acc:HGNC:6906]	769076	E1C2C8	up
ENSGALG00000000775	307.523	2798.19	9.09914	1.6686e-11	25	2580940	2585553	-	4614	CTSS	GO:0001968;GO:0002250;GO:0004197;GO:0004197;GO:0005518;GO:0005615;GO:0005615;GO:0005764;GO:0005764;GO:0006508;GO:0006508;GO:0006508;GO:0006955;GO:0008233;GO:0008234;GO:0008234;GO:0010447;GO:0016485;GO:0016787;GO:0019882;GO:0030574;GO:0034769;GO:0034769;GO:0043231;GO:0043236;GO:0043394;GO:0048002;GO:0051603;GO:0051603;GO:0097067;GO:2001259;	K01368	EC:3.4.22.27	-	-	cathepsin S [Source:HGNC Symbol;Acc:HGNC:2545]"	425657	Q5ZMR6	up
ENSGALG00000000817	189.192	405.565	2.14367	0.0162627	11	19972951	19984338	+	11388	ZNF821	GO:0003676;GO:0003700;GO:0044212;GO:0045944;GO:0046872;	-	-	-	-	zinc finger protein 821 [Source:HGNCSymbol;Acc:HGNC:28043]	415878	-	up
ENSGALG00000000949	101.988	269.019	2.63774	0.00341119	13	1515672	1521782	-	6111	HBEGF	GO:0005154;GO:0005154;GO:0005515;GO:0005576;GO:0005615;GO:0005615;GO:0005615;GO:0005615;GO:0005886;GO:0005887;GO:0005887;GO:0007173;GO:0007173;GO:0007173;GO:0008016;GO:0008083;GO:0008083;GO:0008083;GO:0008083;GO:0008201;GO:0008201;GO:0008201;GO:0008201;GO:0008284;GO:0008284;GO:0009986;GO:0016020;GO:0016021;GO:0016477;GO:0021545;GO:0030335;GO:0035313;GO:0048661;GO:0050731;GO:0051549;GO:0051897;GO:…	K08523	-	NOG45526	R	heparin binding EGF like growth factor [Source:HGNCSymbol;Acc:HGNC:3059]	395654	Q9W7C5	up
ENSGALG00000000997	324.728	754.418	2.32323	0.006935	27	1428042	1439416	-	11375	GJC1	GO:0001570;GO:0005216;GO:0005886;GO:0005921;GO:0005921;GO:0005922;GO:0005922;GO:0007154;GO:0007267;GO:0007268;GO:0007507;GO:0007601;GO:0016020;GO:0016021;GO:0016264;GO:0030054;GO:0034220;GO:0048468;GO:0048738;GO:0086053;GO:0086077;	K07616	-	NOG44555	S	gap junction protein gamma 1 [Source:HGNCSymbol;Acc:HGNC:4280]	396501	P18861	up
ENSGALG00000001091	9.77146	81.3005	8.3202	4.99309e-08	26	2605227	2608015	-	2789	C1orf116	GO:0005737;GO:0005737;GO:0005829;GO:0005886;GO:0070062;	-	-	-	-	chromosome 1 open reading frame 116 [Source:HGNCSymbol;Acc:HGNC:28667]	-	-	up
ENSGALG00000001149	2.52305	28.731	11.3874	6.08403e-05	11	589250	592073	-	2824	ADGRG5	GO:0004888;GO:0004930;GO:0007166;GO:0007186;GO:0016020;GO:0016020;GO:0016021;GO:0016021;	-	-	-	-	adhesion G protein-coupled receptor G5 [Source:HGNCSymbol;Acc:HGNC:19010]	-	-	up
ENSGALG00000001189	6.41898	50.0074	7.79055	8.38387e-06	19	2625770	2632588	-	6819	NCF1	GO:0002102;GO:0005737;GO:0005829;GO:0006612;GO:0006801;GO:0016175;GO:0016175;GO:0016176;GO:0017124;GO:0019898;GO:0035091;GO:0035091;GO:0035091;GO:0042554;GO:0043020;GO:0043085;GO:0043325;GO:0055114;GO:0071800;	K08011	-	-	-	neutrophil cytosolic factor 1 [Source:HGNCSymbol;Acc:HGNC:7660]	417485	Q5ZM29	up
ENSGALG00000001373	7.69507	52.2314	6.78765	0.000130643	26	3155551	3164147	+	8597	TRAF3IP3	-	-	-	-	-	TRAF3 interacting protein 3 [Source:HGNCSymbol;Acc:HGNC:30766]	419862	-	up
ENSGALG00000001437	182.676	516.668	2.82833	5.40957e-05	24	1863780	2108022	+	244243	NTM	-	K06774	-	-	-	neurotrimin [Source:HGNC Symbol;Acc:HGNC:17941]"	395450	Q90773	up
ENSGALG00000001459	263.115	683.783	2.5988	0.00167211	12	588236	593708	-	5473	TNNC1	GO:0003009;GO:0005509;GO:0005509;GO:0005509;GO:0005509;GO:0005861;GO:0005861;GO:0006937;GO:0006937;GO:0014883;GO:0031013;GO:0031014;GO:0032972;GO:0042803;GO:0043462;GO:0046872;GO:0048306;GO:0048306;GO:0051015;GO:0051015;GO:0055010;GO:0060048;	K05865	-	COG5126	DTZ	troponin C1, slow skeletal and cardiac type[Source:HGNC Symbol;Acc:HGNC:11943]	396032	P09860	up
ENSGALG00000001534	9.87198	28.542	2.89121	0.0299871	21	2197051	2200663	-	3613	TMEM88	GO:0005829;GO:0005886;GO:0016020;GO:0016021;GO:0030165;GO:0050821;GO:0072659;GO:0090090;	-	-	-	-	transmembrane protein 88 [Source:HGNCSymbol;Acc:HGNC:32371]	419414	F1NPH0	up
ENSGALG00000001571	32.5426	399.196	12.2669	4.07187e-13	28	1741275	1754399	-	13125	MYO1F	GO:0000166;GO:0003774;GO:0003779;GO:0005524;GO:0005524;GO:0005623;GO:0016459;GO:0016459;GO:0030898;GO:0031528;	K10356	-	-	-	myosin IF [Source:HGNC Symbol;Acc:HGNC:7600]"	396187	Q90748	up
ENSGALG00000001640	645.833	1379.98	2.13674	0.00788518	22	1629877	1635315	-	5439	RNF122	GO:0000209;GO:0008270;GO:0016020;GO:0016021;GO:0042787;GO:0043161;GO:0061630;	K15699	-	-	-	ring finger protein 122 [Source:HGNCSymbol;Acc:HGNC:21147]	426922	F1NJF6	up
ENSGALG00000001701	15.5312	38.7418	2.49445	0.0287204	21	2344813	2345856	-	1044	-	GO:0004930;GO:0007186;GO:0016020;GO:0016021;GO:0016021;	-	-	-	-	transcript_id=ENSGALT00000002613.5"	419419	-	up
ENSGALG00000001779	73.7788	163.941	2.22206	0.00465199	11	1077257	1088789	-	11533	-	-	-	-	-	-	transcript_id=ENSGALT00000002737.6"	-	-	up
ENSGALG00000001791	143.452	309.676	2.15874	0.0485885	11	1133508	1136396	+	2889	-	-	-	-	-	-	transcript_id=ENSGALT00000049772.1"	415664	F1NGR3	up
ENSGALG00000001862	9.58801	38.1428	3.97817	0.00923737	18	4333890	4345366	+	11477	ST6GALNAC1	GO:0000139;GO:0001665;GO:0001665;GO:0001665;GO:0005794;GO:0006486;GO:0006486;GO:0008373;GO:0009311;GO:0009312;GO:0016020;GO:0016021;GO:0016740;GO:0016757;GO:0018279;GO:0097503;	K03479	EC:2.4.99.3	NOG292294	-	ST6 N-acetylgalactosaminide alpha-2,6-sialyltransferase 1 [Source:HGNC Symbol;Acc:HGNC:23614]	396168	Q92183	up
ENSGALG00000001863	3.09245	17.7323	5.73406	0.0108867	8	16539918	16600128	+	60211	-	GO:0005319;GO:0006869;	-	-	-	-	transcript_id=ENSGALT00000065964.1"	424533	P02845	up
ENSGALG00000001876	508.217	1267.85	2.4947	0.0110323	19	4142037	4148992	-	6956	-	GO:0005096;GO:0005096;GO:0005737;GO:0007165;GO:0031235;GO:0035556;GO:0043087;GO:0043547;GO:0046580;	K17630	-	-	-	transcript_id=ENSGALT00000002911.5"	417513	F1NF56	up
ENSGALG00000001883	24.1109	63.3465	2.62729	0.00701935	18	4348911	4354952	+	6042	ST6GALNAC2	GO:0005794;GO:0006486;GO:0008373;GO:0016020;GO:0016021;GO:0016740;GO:0016757;GO:0030173;GO:0097503;	K06616	EC:2.4.99.-	-	-	ST6 N-acetylgalactosaminide alpha-2,6-sialyltransferase 2 [Source:HGNC Symbol;Acc:HGNC:10867]	396159	Q92184	up
ENSGALG00000001889	11.2349	151.073	13.4467	4.0414e-10	17	8395197	8401638	+	6442	CARD9	GO:0005737;GO:0009620;GO:0032494;GO:0032495;GO:0032755;GO:0032760;GO:0032874;GO:0032874;GO:0042493;GO:0042534;GO:0042803;GO:0042981;GO:0043123;GO:0043330;GO:0045076;GO:0045089;GO:0045408;GO:0046330;GO:0046330;GO:0050700;GO:0050830;GO:0051607;	K12794	-	-	-	caspase recruitment domain family member 9[Source:HGNC Symbol;Acc:HGNC:16391]	427756	-	up
ENSGALG00000002080	9.18822	52.6367	5.72872	4.0967e-05	13	3962515	4122445	-	159931	DOCK2	GO:0001766;GO:0001768;GO:0001771;GO:0002277;GO:0005085;GO:0005096;GO:0005622;GO:0006935;GO:0007010;GO:0007264;GO:0016020;GO:0030036;GO:0030676;GO:0042098;GO:0042110;GO:0042608;GO:0043547;GO:0044351;GO:0045059;GO:0045060;GO:0046631;GO:0046633;GO:0050766;GO:0070062;	K12367	-	-	-	dedicator of cytokinesis 2 [Source:HGNCSymbol;Acc:HGNC:2988]	427612	E1BR42	up
ENSGALG00000002102	28.2725	76.6103	2.70971	0.00400443	10	1312987	1314180	-	1194	-	-	-	-	-	-	transcript_id=ENSGALT00000003281.5"	-	-	up
ENSGALG00000002103	185.772	473.762	2.55023	0.0113894	11	1281969	1283975	+	2007	TPPP3	GO:0001578;GO:0001578;GO:0015631;GO:0015631;GO:0046785;GO:0070062;	-	-	-	-	tubulin polymerization promoting protein familymember 3 [Source:HGNC Symbol;Acc:HGNC:24162]	415669	E1BR14	up
ENSGALG00000002112	7.01059	204.066	29.1083	1.80378e-09	23	4028838	4033940	+	5103	CSF3R	GO:0004896;GO:0016020;GO:0016020;GO:0016021;GO:0019221;GO:0030593;GO:0045637;GO:0051916;	K05061	-	-	-	colony stimulating factor 3 receptor [Source:HGNCSymbol;Acc:HGNC:2439]	419620	Q5F3Y5	up
ENSGALG00000002113	7.43951	75.7481	10.1819	1.56015e-08	13	3848537	3877852	+	29316	LCP2	GO:0005829;GO:0005911;GO:0006955;GO:0007169;GO:0023027;GO:0035556;GO:0036398;GO:0044853;GO:0045576;GO:0045860;GO:0050663;GO:0050852;	K07361	-	NOG43557	-	lymphocyte cytosolic protein 2 [Source:HGNCSymbol;Acc:HGNC:6529]	395438	Q9DG07	up
ENSGALG00000002160	12146.9	26326.3	2.16732	0.00138367	10	1254940	1257208	+	2269	B2M	GO:0001895;GO:0001916;GO:0001948;GO:0002237;GO:0002376;GO:0002474;GO:0002481;GO:0002726;GO:0003254;GO:0005576;GO:0005615;GO:0005615;GO:0005794;GO:0005829;GO:0005886;GO:0005925;GO:0006826;GO:0006955;GO:0009897;GO:0010977;GO:0016020;GO:0019731;GO:0019885;GO:0032092;GO:0033077;GO:0033216;GO:0042026;GO:0042612;GO:0042612;GO:0042802;GO:0045087;GO:0045646;GO:0048260;GO:0050829;GO:0050830;GO:0055072;GO:…	K08055	-	NOG40777	S	beta-2-microglobulin [Source:HGNCSymbol;Acc:HGNC:914]	414830	Q6L753	up
ENSGALG00000002192	25.6977	250.861	9.76199	1.77195e-14	8	2036933	2110380	-	73448	PTPRC	GO:0004721;GO:0004725;GO:0006470;GO:0016020;GO:0016021;GO:0016311;GO:0016787;GO:0016791;GO:0035335;GO:0050852;	K06478	EC:3.1.3.48	-	-	protein tyrosine phosphatase, receptor type C[Source:HGNC Symbol;Acc:HGNC:9666]	386580	A0A1D5PR76	up
ENSGALG00000002318	49.0821	110.795	2.25735	0.0176827	Z	72837940	72873809	-	35870	LVRN	GO:0005737;GO:0006508;GO:0006508;GO:0007165;GO:0007267;GO:0008217;GO:0008237;GO:0008270;GO:0008270;GO:0042277;GO:0043171;GO:0070006;	K13724	EC:3.4.11.-	-	-	laeverin [Source:HGNC Symbol;Acc:HGNC:26904]"	431649	E1C1A4	up
ENSGALG00000002329	0.854096	11.344	13.2819	0.0376744	19	4765354	4766571	+	1218	-	GO:0002548;GO:0005576;GO:0005615;GO:0006954;GO:0006955;GO:0007186;GO:0008009;GO:0008009;GO:0030593;GO:0043547;GO:0048020;GO:0048247;GO:0070098;GO:0070374;GO:0071346;GO:0071347;GO:0071356;	K05514	-	-	-	transcript_id=ENSGALT00000003670.2"	395552	Q90825	up
ENSGALG00000002369	0	6.46602	Inf	0.0153539	8	2652340	2658594	+	6255	F13B	-	K03906	-	-	-	coagulation factor XIII B chain [Source:HGNCSymbol;Acc:HGNC:3534]	424355	-	up
ENSGALG00000002390	4.80511	17.2919	3.59864	0.0412566	21	3233197	3234388	+	1192	-	GO:0005576;GO:0046872;	-	-	-	-	transcript_id=ENSGALT00000003763.3"	-	-	up
ENSGALG00000002431	137.402	2846.05	20.7133	1.15109e-09	8	2661073	2693248	-	32176	-	-	K04004	-	-	-	transcript_id=ENSGALT00000003831.5"	429057	E1C7P4	up
ENSGALG00000002466	15.6983	43.4865	2.77013	0.0119084	21	3236367	3247209	-	10843	-	GO:0005215;GO:0006810;GO:0016020;GO:0016020;GO:0016021;GO:0016021;GO:0022857;GO:0022891;GO:0055085;	K08143	-	-	-	transcript_id=ENSGALT00000059009.1"	419438	A0A1D5PB26	up
ENSGALG00000002549	2.85145	31.4849	11.0417	6.17029e-05	8	3620501	3624059	-	3559	RGS1	GO:0001965;GO:0005096;GO:0005096;GO:0005096;GO:0005737;GO:0005829;GO:0005886;GO:0007165;GO:0007186;GO:0008150;GO:0008277;GO:0031234;GO:0043547;GO:0061737;	K16449	-	-	-	regulator of G-protein signaling 1 [Source:HGNCSymbol;Acc:HGNC:9991]	424360	E1BU64	up
ENSGALG00000002564	76.7796	180.915	2.35629	0.0397432	8	3687052	3692405	+	5354	RGS4	GO:0005634;GO:0005737;	K16449	-	-	-	regulator of G-protein signaling 4 [Source:HGNCSymbol;Acc:HGNC:10000]	378901	Q7SZC6	up
ENSGALG00000002583	63.958	192.035	3.00251	7.25636e-05	21	3417403	3489188	+	71786	PIK3CD	GO:0005622;GO:0005886;GO:0005942;GO:0010628;GO:0016301;GO:0016301;GO:0016301;GO:0016303;GO:0016310;GO:0016310;GO:0016740;GO:0030335;GO:0035005;GO:0036092;GO:0046854;GO:0046934;GO:0048015;GO:0048015;	K00922	EC:2.7.1.153	-	-	phosphatidylinositol-4,5-bisphosphate 3-kinasecatalytic subunit delta [Source:HGNCSymbol;Acc:HGNC:8977]	419444	Q5F3P4	up
ENSGALG00000002615	65.927	176.874	2.68288	0.000419224	26	4108745	4120177	-	11433	DEF6	GO:0005654;GO:0005829;GO:0016020;	-	-	-	-	DEF6, guanine nucleotide exchange factor[Source:HGNC Symbol;Acc:HGNC:2760]	419893	F1NH72	up
ENSGALG00000002637	258.125	803.783	3.11392	2.39386e-06	21	3587310	3589014	+	1705	RBP7	GO:0005215;GO:0005501;GO:0006810;GO:0006810;GO:0008289;	-	-	-	-	retinol binding protein 7 [Source:HGNCSymbol;Acc:HGNC:30316]	419447	E1C0M1	up
ENSGALG00000002786	1.6329	13.8474	8.48025	0.00843157	10	3074081	3118760	-	44680	PSTPIP1	GO:0006897;GO:0016020;GO:0016477;	K12804	-	-	-	proline-serine-threonine phosphatase interactingprotein 1 [Source:HGNC Symbol;Acc:HGNC:9580]	415349	F1N8H4	up
ENSGALG00000002816	385.004	883.742	2.29541	0.00038439	13	8806329	8849902	+	43574	STK10	GO:0000166;GO:0004672;GO:0004674;GO:0004674;GO:0004674;GO:0004702;GO:0005524;GO:0005524;GO:0005737;GO:0005886;GO:0005886;GO:0006468;GO:0007049;GO:0016020;GO:0016020;GO:0016301;GO:0016310;GO:0016740;GO:0023014;GO:0042802;GO:0042803;GO:0042803;GO:0046777;GO:0046777;GO:0070062;GO:0071593;GO:2000401;GO:2000401;GO:2000401;	K08837	EC:2.7.11.1	-	-	Serine/threonine-protein kinase 10[Source:UniProtKB/Swiss-Prot;Acc:F1NBT0]	416204	-	up
ENSGALG00000002843	157.244	332.926	2.11726	0.0028241	19	5340639	5344241	-	3603	RILP	GO:0005739;GO:0005764;GO:0005764;GO:0005770;GO:0005829;GO:0008333;GO:0010008;GO:0010796;GO:0017137;GO:0031267;GO:0031267;GO:0032509;GO:0036064;GO:0042177;GO:0043234;GO:0045022;GO:0045022;GO:0045732;GO:0051959;GO:0051959;GO:0060271;GO:0070676;	K13883	-	-	-	Rab interacting lysosomal protein [Source:HGNCSymbol;Acc:HGNC:30266]	417558	-	up
ENSGALG00000002982	17.6376	132.749	7.52649	1.41723e-06	17	7412383	7416017	-	3635	SLC2A6	GO:0005215;GO:0005351;GO:0005355;GO:0006810;GO:0015992;GO:0016020;GO:0016020;GO:0016021;GO:0016021;GO:0022857;GO:0022891;GO:0035428;GO:0046323;GO:0055085;GO:1904659;	K08144	-	-	-	solute carrier family 2 member 6 [Source:HGNCSymbol;Acc:HGNC:11011]	425954	F1NAR8	up
ENSGALG00000003196	8.32274	325.765	39.1415	3.35309e-28	6	9290894	9300707	-	9814	-	GO:0001525;GO:0003676;GO:0004518;GO:0004519;GO:0004540;GO:0005576;GO:0005634;GO:0005730;GO:0005737;GO:0007275;GO:0016787;GO:0017148;GO:0030154;GO:0031410;GO:0042803;GO:0090305;GO:0090501;GO:0003676;GO:0004518;GO:0004519;GO:0004540;GO:0005737;GO:0016787;GO:0090305;GO:0090501;	-	-	NOG42321	R	Angiogenin [Source:UniProtKB/Swiss-Prot;Acc:P27043]	396194	P27043;Q27J91	up
ENSGALG00000003212	2.42946	12.413	5.10937	0.0445601	26	4699001	4704104	+	5104	TSPO2	GO:0005783;GO:0015485;GO:0016020;GO:0016021;GO:0016021;	-	-	-	-	translocator protein 2 [Source:HGNCSymbol;Acc:HGNC:21256]	419914	F1NNL8	up
ENSGALG00000003217	2.50157	27.8594	11.1368	9.22431e-05	14	926664	933480	+	6817	LITAF	GO:0001817;GO:0004871;GO:0005654;GO:0005765;GO:0005794;GO:0005829;GO:0005886;GO:0007165;GO:0032496;GO:0042347;GO:0043123;GO:0043231;GO:0050699;GO:0071222;	K19363	-	-	-	lipopolysaccharide induced TNF factor [Source:HGNCSymbol;Acc:HGNC:16841]	374125	Q8QGW7	up
ENSGALG00000003226	202.89	1023.39	5.04406	0.0253246	26	4710936	4718644	+	7709	APOBEC2	GO:0003824;GO:0004126;GO:0004126;GO:0008270;GO:0009972;GO:0016554;GO:0016554;GO:0016556;GO:0016814;GO:0080111;	K18772	EC:3.5.4.-	-	-	apolipoprotein B mRNA editing enzyme catalyticsubunit 2 [Source:HGNC Symbol;Acc:HGNC:605]	419915	F1NNK5	up
ENSGALG00000003301	64.3803	230.992	3.58794	0.0153399	23	5160100	5160357	-	258	-	-	-	-	-	-	transcript_id=ENSGALT00000005230.5"	-	-	up
ENSGALG00000003319	25.0295	84.3503	3.37003	0.000400669	18	6713489	6719964	+	6476	ADAP2	GO:0005096;GO:0043547;	-	-	-	-	ArfGAP with dual PH domains 2 [Source:HGNCSymbol;Acc:HGNC:16487]	417409	-	up
ENSGALG00000003361	7.64127	43.8806	5.74258	0.00629314	26	4741376	4747862	-	6487	-	-	-	-	NOG82068	S	transcript_id=ENSGALT00000005314.4"	768535	F7B5T9	up
ENSGALG00000003527	197.076	778.789	3.95171	1.19281e-08	28	4063103	4065550	-	2448	ARRDC2	-	-	-	-	-	arrestin domain containing 2 [Source:HGNCSymbol;Acc:HGNC:25225]	771165	-	up
ENSGALG00000003670	1074.76	3111.77	2.89531	0.0151091	20	4836751	4839401	-	2651	MAFB	GO:0003677;GO:0003677;GO:0003700;GO:0005634;GO:0005634;GO:0006351;GO:0006355;GO:0006355;GO:0007399;GO:0043565;	K09036	-	-	-	Transcription factor MafB [Source:UniProtKB/Swiss-Prot;Acc:Q90888]	419173	Q90888	up
ENSGALG00000003837	0	9.47002	Inf	0.00188091	11	6648795	6702833	-	54039	ADCY7	GO:0000166;GO:0004383;GO:0005886;GO:0005886;GO:0006171;GO:0006182;GO:0007165;GO:0008074;GO:0009190;GO:0016020;GO:0016021;GO:0016021;GO:0016829;GO:0016849;GO:0030819;GO:0035556;GO:0071361;	K08047	EC:4.6.1.1	-	-	adenylate cyclase 7 [Source:HGNCSymbol;Acc:HGNC:238]	415732	E1C8F6	up
ENSGALG00000003876	13.1101	129.228	9.85716	3.11204e-11	13	11469602	11484197	+	14596	-	GO:0016020;GO:0016021;	-	-	-	-	transcript_id=ENSGALT00000006165.1"	416250	Q5ZME0	up
ENSGALG00000004009	94.6577	217.583	2.29863	0.0126875	19	5880111	5882167	-	2057	DHRS13	GO:0016020;	K11169	EC:1.1.-.-	-	-	dehydrogenase/reductase 13 [Source:HGNCSymbol;Acc:HGNC:28326]	100858939	F1P327	up
ENSGALG00000004035	29.5675	67.2986	2.2761	0.0167999	19	5961995	5965823	+	3829	CRYBA1	GO:0005212;GO:0007601;	-	-	NOG47808	-	crystallin beta A1 [Source:HGNCSymbol;Acc:HGNC:2394]	396499	P10042	up
ENSGALG00000004111	1.91068	16.7219	8.75178	0.00376987	4	1468241	1474098	+	5858	GPR174	GO:0004930;GO:0007186;GO:0016020;GO:0016021;GO:0016021;GO:0043029;GO:0045125;	K08391	-	NOG147124	S	G protein-coupled receptor 174 [Source:HGNCSymbol;Acc:HGNC:30245]	422146	Q5ZLH3	up
ENSGALG00000004167	24.7431	134.019	5.41643	9.8424e-08	6	10819703	10821527	+	1825	SRGN	GO:0005615;GO:0005794;GO:0008626;GO:0030502;	K06849	-	-	-	serglycin [Source:HGNC Symbol;Acc:HGNC:9361]"	423695	F1P2B0	up
ENSGALG00000004239	87.8141	232.317	2.64556	0.000272355	5	1556571	1558140	+	1570	IFITM5	GO:0001701;GO:0005886;GO:0005887;GO:0009607;GO:0016020;GO:0016021;GO:0016021;GO:0030282;GO:0030282;GO:0060349;GO:0060349;	K06566	-	-	-	interferon induced transmembrane protein 5[Source:HGNC Symbol;Acc:HGNC:16644]	422992	E1BRS4	up
ENSGALG00000004261	2.10106	61.9165	29.4692	0.0051982	10	7007996	7035035	-	27040	AQP9	GO:0005215;GO:0006810;GO:0006810;GO:0016020;GO:0016020;GO:0016021;GO:0005215;GO:0005345;GO:0005350;GO:0006810;GO:0006810;GO:0006833;GO:0006863;GO:0010033;GO:0015250;GO:0015791;GO:0015837;GO:0015855;GO:0016020;GO:0016020;GO:0016021;GO:0043231;GO:0046689;GO:0071320;GO:0072531;GO:1904823;	K09877	-	-	-	aquaporin 9 [Source:HGNC Symbol;Acc:HGNC:643]"	415402	A0A1D5PEK7	up
ENSGALG00000004336	4.24336	21.0351	4.95717	0.00734359	4	1242567	1251009	-	8443	INPPL1	GO:0001958;GO:0005737;GO:0005794;GO:0005829;GO:0005886;GO:0006006;GO:0006661;GO:0006897;GO:0007015;GO:0008285;GO:0009791;GO:0010629;GO:0016787;GO:0032868;GO:0042169;GO:0044255;GO:0046856;GO:0097178;	K15909	EC:3.1.3.86	-	-	inositol polyphosphate phosphatase like 1[Source:HGNC Symbol;Acc:HGNC:6080]	428692	F1NW40	up
ENSGALG00000004398	14.9474	59.8048	4.00102	0.00190182	14	3435737	3475031	-	39295	CARD11	GO:0000185;GO:0001772;GO:0001819;GO:0002377;GO:0005515;GO:0005737;GO:0005886;GO:0005886;GO:0005886;GO:0007165;GO:0007250;GO:0030183;GO:0030890;GO:0031295;GO:0042100;GO:0042101;GO:0042102;GO:0042110;GO:0042976;GO:0042981;GO:0043123;GO:0043123;GO:0043234;GO:0045061;GO:0045086;GO:0045121;GO:0045577;GO:0045580;GO:0046649;GO:0048872;GO:0050700;GO:0050776;GO:0050870;GO:0051092;GO:0051092;GO:0070062;GO:…	K07367	-	NOG47732	S	caspase recruitment domain family member 11[Source:HGNC Symbol;Acc:HGNC:16393]	416476	Q5F3W0	up
ENSGALG00000004496	259.365	547.708	2.11173	0.0252838	13	13051554	13056671	+	5118	TNIP1	GO:0002755;GO:0004843;GO:0005654;GO:0005829;GO:0006508;GO:0007159;GO:0009101;GO:0042802;GO:0043124;GO:0043124;GO:0050727;GO:0051019;GO:0070373;GO:0070373;GO:0085032;	-	-	-	-	TNFAIP3 interacting protein 1 [Source:HGNCSymbol;Acc:HGNC:16903]	100858009	-	up
ENSGALG00000004521	12461.7	42613.7	3.41956	1.97832e-07	13	13057890	13059882	-	1993	GPX3	GO:0004601;GO:0004602;GO:0006979;GO:0016491;GO:0055114;GO:0055114;GO:0098869;	K00432	EC:1.11.1.9	-	-	glutathione peroxidase 3 precursor [Source:RefSeqpeptide;Acc:NP_001156704]	427638	-	up
ENSGALG00000004594	6479.28	27998.7	4.32127	1.98083e-07	13	13146841	13150694	+	3854	CD74	GO:0005622;GO:0006886;GO:0006955;GO:0016020;GO:0016020;GO:0016021;GO:0019882;GO:0042289;GO:0001516;GO:0001540;GO:0001961;GO:0001961;GO:0002606;GO:0002792;GO:0002830;GO:0002906;GO:0004896;GO:0004896;GO:0005737;GO:0005764;GO:0005770;GO:0005771;GO:0005773;GO:0005783;GO:0005783;GO:0005794;GO:0005886;GO:0006461;GO:0006886;GO:0006886;GO:0006952;GO:0006955;GO:0007165;GO:0008283;GO:0009897;GO:0009986;GO:…	K06505	-	NOG248215	-	CD74 molecule [Source:HGNC Symbol;Acc:HGNC:1697]"	414741	Q6J613	up
ENSGALG00000004614	35.5381	225.604	6.34824	1.52639e-10	8	7455261	7464528	+	9268	NPL	GO:0003824;GO:0008152;GO:0008747;GO:0016829;GO:0016829;GO:0042802;	K01639	EC:4.1.3.3	-	-	N-acetylneuraminate pyruvate lyase [Source:HGNCSymbol;Acc:HGNC:16781]	429074	Q5ZKD4	up
ENSGALG00000004637	119.127	317.584	2.66592	0.0146862	19	6652849	6660676	+	7828	-	GO:0005737;GO:0005737;GO:0005975;GO:0005975;GO:0009052;GO:0016310;GO:0016773;GO:0035963;GO:0043030;GO:0050277;GO:0050277;GO:0050727;GO:0071222;GO:0071222;GO:0071353;	K11214	EC:2.7.1.14	-	-	transcript_id=ENSGALT00000007388.6"	417607	-	up
ENSGALG00000004653	246.864	871.642	3.53086	4.26394e-05	6	11916372	11932846	+	16475	-	GO:0005509;GO:0005886;GO:0007155;GO:0007156;GO:0007605;GO:0007626;GO:0016020;GO:0016020;GO:0016021;GO:0032420;GO:0060122;	K06813	-	-	-	transcript_id=ENSGALT00000007414.5"	423718	-	up
ENSGALG00000004700	2.64897	23.355	8.81664	0.000878177	8	7638601	7645618	-	7018	NCF2	GO:0001669;GO:0005730;GO:0005737;GO:0005829;GO:0008022;GO:0016175;GO:0042554;GO:0048365;GO:0055114;	K08010	-	-	-	neutrophil cytosolic factor 2 [Source:HGNCSymbol;Acc:HGNC:7661]	424445	F1NIH3	up
ENSGALG00000004747	3.49296	15.9937	4.57883	0.0268068	6	11934807	11935965	-	1159	-	GO:0001664;GO:0005615;GO:0005737;GO:0006629;GO:0007193;GO:0008047;GO:0019216;GO:0043085;	-	-	-	-	transcript_id=ENSGALT00000007568.6"	-	-	up
ENSGALG00000004771	31.064	1305.8	42.0357	6.22798e-14	21	6083120	6085216	-	2097	C1QB	GO:0005576;GO:0005576;GO:0005581;GO:0005615;GO:0006956;GO:0006958;GO:0042803;GO:0048839;GO:0070062;GO:0072562;	K03987	-	-	-	complement C1q B chain [Source:HGNCSymbol;Acc:HGNC:1242]	428197	F1NH19	up
ENSGALG00000004849	41.8508	131.463	3.14123	0.00908468	15	6524248	6533384	+	9137	WSCD2	-	-	-	-	-	WSC domain containing 2 [Source:HGNCSymbol;Acc:HGNC:29117]	416887	-	up
ENSGALG00000004860	582.661	1769.46	3.03686	0.00609346	14	4811826	4813672	-	1847	RASD1	GO:0000166;GO:0005525;GO:0005525;GO:0007165;GO:0007264;GO:0016020;GO:0016529;	K07843	-	COG1100	R	ras related dexamethasone induced 1 [Source:HGNCSymbol;Acc:HGNC:15828]	416507	Q19NX1	up
ENSGALG00000004958	40.135	187.801	4.67925	1.46138e-07	4	2042911	2053843	+	10933	BTK	GO:0000166;GO:0004672;GO:0004713;GO:0004713;GO:0004715;GO:0005524;GO:0005524;GO:0005622;GO:0006468;GO:0016301;GO:0016310;GO:0016740;GO:0018108;GO:0035556;	K07370	EC:2.7.10.2	-	-	Bruton tyrosine kinase [Source:HGNCSymbol;Acc:HGNC:1133]	374075	Q5ZLF2	up
ENSGALG00000005031	18.0221	99.1326	5.50061	0.00185436	4	2071935	2082734	-	10800	DRP2	GO:0005886;GO:0008270;GO:0046872;	-	-	-	-	dystrophin related protein 2 [Source:HGNCSymbol;Acc:HGNC:3032]	422193	-	up
ENSGALG00000005094	11.188	79.0211	7.063	4.64256e-06	14	5192894	5196760	-	3867	-	GO:0004715;GO:0005102;GO:0007169;GO:0016477;GO:0030154;GO:0031234;GO:0038083;GO:0042127;GO:0045087;	-	-	-	-	transcript_id=ENSGALT00000033873.4"	416523	-	up
ENSGALG00000005204	1367.22	4056.99	2.96733	1.56311e-06	15	8146019	8151711	+	5693	-	-	K00799	EC:2.5.1.18	-	-	transcript_id=ENSGALT00000075176.1"	769847	-	up
ENSGALG00000005473	61.2355	144.624	2.36176	0.00282322	11	16002154	16005746	+	3593	-	GO:0004060;GO:0008152;GO:0016407;GO:0016740;GO:0016746;	K00622	EC:2.3.1.5	COG2162	Q	Arylamine N-acetyltransferase, pineal gland isozymeNAT-3 [Source:UniProtKB/Swiss-Prot;Acc:P13914]	415809	P13914	up
ENSGALG00000005515	0.641507	7.61272	11.8669	0.0492677	15	7040390	7042265	+	1876	CRYBB3	GO:0005212;GO:0005212;GO:0007601;	-	-	NOG41590	S	crystallin beta B3 [Source:HGNCSymbol;Acc:HGNC:2400]	396108	P55165	up
ENSGALG00000005551	6756.15	15031.8	2.22491	0.000202604	5	8138651	8160893	+	22243	DKK3	GO:0005576;GO:0005615;GO:0007275;GO:0030178;	-	-	-	-	dickkopf WNT signaling pathway inhibitor 3[Source:HGNC Symbol;Acc:HGNC:2893]	396023	Q90839	up
ENSGALG00000005638	51.949	467.549	9.00016	1.08053e-10	4	2403107	2407572	+	4466	IL2RG	GO:0004896;GO:0016020;GO:0016020;GO:0016020;GO:0016021;GO:0019221;	K05070	-	-	-	interleukin 2 receptor, gamma (severe combinedimmunodeficiency) Isoform 2 precursor [Source:RefSeqpeptide;Acc:NP_001290361]	395199	Q8AUP2	up
ENSGALG00000005644	8.40177	127.222	15.1423	1.49412e-13	2	4075462	4084282	+	8821	MYO1G	GO:0000166;GO:0001891;GO:0002456;GO:0003774;GO:0005524;GO:0005524;GO:0005546;GO:0005547;GO:0005886;GO:0005886;GO:0005902;GO:0006887;GO:0006909;GO:0016020;GO:0016459;GO:0016459;GO:0030027;GO:0030175;GO:0031256;GO:0031589;GO:0038096;GO:0043325;GO:0070062;GO:0071976;GO:0072678;	K10356	-	-	-	myosin IG [Source:HGNC Symbol;Acc:HGNC:13880]"	420412	Q5ZMC2	up
ENSGALG00000005675	978.365	2051.37	2.09674	0.0426667	9	5153144	5158994	+	5851	PTTG1IP	GO:0002039;GO:0005634;GO:0005634;GO:0005654;GO:0005737;GO:0005737;GO:0006606;GO:0006606;GO:0016020;GO:0016020;GO:0016021;GO:0031398;GO:0043518;GO:0070062;GO:1902254;GO:1903364;	-	-	-	-	pituitary tumor-transforming 1 interacting protein[Source:HGNC Symbol;Acc:HGNC:13524]	107051859	-	up
ENSGALG00000005725	85.9812	1525.25	17.7393	8.18576e-09	13	13275947	13293798	+	17852	CSF1R	GO:0000166;GO:0001934;GO:0004672;GO:0004713;GO:0004713;GO:0004714;GO:0004714;GO:0005011;GO:0005011;GO:0005524;GO:0005524;GO:0005654;GO:0005886;GO:0005886;GO:0006468;GO:0007169;GO:0007169;GO:0007411;GO:0008283;GO:0008284;GO:0008284;GO:0008285;GO:0008360;GO:0008360;GO:0009986;GO:0016020;GO:0016020;GO:0016020;GO:0016021;GO:0016301;GO:0016310;GO:0016740;GO:0018108;GO:0018108;GO:0019221;GO:0019221;GO:…	-	-	-	-	colony stimulating factor 1 receptor [Source:HGNCSymbol;Acc:HGNC:2433]	-	-	up
ENSGALG00000005843	21.5978	196.93	9.11802	0.00874168	20	9201511	9214669	-	13159	EEF1A2	GO:0000166;GO:0003746;GO:0003746;GO:0003746;GO:0003746;GO:0003924;GO:0003924;GO:0003924;GO:0005525;GO:0005525;GO:0005622;GO:0005737;GO:0005737;GO:0005737;GO:0005853;GO:0006414;GO:0006414;GO:0006414;GO:0019901;GO:0043065;GO:0043209;GO:0090218;	K03231	-	-	-	eukaryotic translation elongation factor 1 alpha 2[Source:HGNC Symbol;Acc:HGNC:3192]	419244	F1N9H4	up
ENSGALG00000005849	972.382	3739.89	3.84611	2.56865e-07	20	9221057	9223364	-	2308	PPDPF	GO:0007275;GO:0030154;	-	-	-	-	pancreatic progenitor cell differentiation andproliferation factor [Source:HGNC Symbol;Acc:HGNC:16142]	419245	F1NJL7	up
ENSGALG00000005857	22.7349	53.8141	2.36703	0.0437254	6	17636489	17657686	-	21198	ALOX5	GO:0002540;GO:0004051;GO:0005506;GO:0005506;GO:0005615;GO:0005634;GO:0005635;GO:0005641;GO:0005654;GO:0005737;GO:0005829;GO:0006691;GO:0006954;GO:0016363;GO:0016491;GO:0016702;GO:0019370;GO:0019370;GO:0031965;GO:0046872;GO:0046872;GO:0051213;GO:0055114;GO:0055114;	K00461	EC:1.13.11.34	-	-	arachidonate 5-lipoxygenase [Source:HGNCSymbol;Acc:HGNC:435]	423769	F1NB65	up
ENSGALG00000005969	508.924	1207.76	2.37317	0.0113586	6	17911572	17947490	-	35919	-	GO:0004872;GO:0016020;GO:0016021;GO:0016021;	K20909	-	-	-	transcript_id=ENSGALT00000009598.5"	423775	-	up
ENSGALG00000006008	7.33827	24.8232	3.38271	0.0255932	10	11109229	11138588	-	29360	HOMER2	GO:0003779;GO:0004674;GO:0005524;GO:0005737;GO:0005737;GO:0005829;GO:0006468;GO:0007605;GO:0007605;GO:0008277;GO:0030160;GO:0032426;GO:0035584;GO:0045177;GO:0048148;GO:0048875;	K15010	-	-	-	homer scaffolding protein 2 [Source:HGNCSymbol;Acc:HGNC:17513]	415458	-	up
ENSGALG00000006165	13.2266	77.8395	5.88505	1.8741e-06	6	18438795	18555233	+	116439	WDFY4	-	-	-	-	-	WDFY family member 4 [Source:HGNCSymbol;Acc:HGNC:29323]	423781	-	up
ENSGALG00000006229	9.61268	49.4974	5.14919	0.000155765	25	1267434	1272776	-	5343	-	GO:0016020;GO:0016021;	-	-	-	-	-	100857714	-	up
ENSGALG00000006344	42.8807	113.227	2.64051	0.00176776	15	8155554	8165509	+	9956	-	GO:0004364;GO:0005737;GO:0016740;	K00799	EC:2.5.1.18	NOG274560	-	Glutathione S-transferase theta-1[Source:UniProtKB/Swiss-Prot;Acc:P20135]	396322	P20135	up
ENSGALG00000006375	1.62598	14.234	8.75408	0.00762325	9	4743415	4745533	+	2119	-	GO:0016020;GO:0016021;GO:0016021;GO:0016021;	-	-	-	-	transcript_id=ENSGALT00000010301.5"	424855	F1P3K0	up
ENSGALG00000006388	0.854096	12.7857	14.9699	0.00499825	10	12108394	12149216	-	40823	IL16	GO:0005125;GO:0005125;GO:0005125;GO:0005576;GO:0005615;GO:0005622;GO:0005634;GO:0005737;GO:0005829;GO:0005886;GO:0006935;GO:0016607;GO:0030595;GO:0050930;	-	-	-	-	interleukin 16 [Source:HGNC Symbol;Acc:HGNC:5980]"	374270	Q70XC4	up
ENSGALG00000006402	3.47147	24.6534	7.10172	0.00120895	9	4679978	4681771	-	1794	-	GO:0006955;GO:0016020;GO:0016021;	-	-	-	-	transcript_id=ENSGALT00000033573.4"	-	-	up
ENSGALG00000006415	0	6.05028	Inf	0.0199938	4	4393007	4397055	+	4049	CD40LG	GO:0005125;GO:0005164;GO:0005174;GO:0005174;GO:0005576;GO:0005615;GO:0005622;GO:0005886;GO:0006954;GO:0006954;GO:0006955;GO:0007257;GO:0009897;GO:0009986;GO:0009986;GO:0016020;GO:0016020;GO:0016021;GO:0030168;GO:0030168;GO:0030183;GO:0032733;GO:0032735;GO:0032753;GO:0042100;GO:0042100;GO:0042102;GO:0043066;GO:0045190;GO:0048305;GO:0051023;GO:0051092;GO:2000353;	K03161	-	NOG39330	S	CD40 ligand [Source:HGNC Symbol;Acc:HGNC:11935]"	395485	Q9I8D8;B6RCP9	up
ENSGALG00000006453	69.5996	670.304	9.63086	1.61726e-13	9	4590500	4601249	-	10750	-	GO:0005576;GO:0005576;GO:0005615;GO:0005623;GO:0006810;GO:0006811;GO:0046872;GO:0055072;	K14736	-	-	-	transcript_id=ENSGALT00000062496.2"	396241	P02789	up
ENSGALG00000006491	16.3993	41.9748	2.55955	0.043575	6	19643927	19652608	-	8682	ANKRD1	GO:0005623;GO:0005634;GO:0005737;GO:0007519;GO:0009791;GO:0010628;GO:0010629;GO:0014866;GO:0043066;GO:0045445;GO:0051726;GO:0071363;GO:2000288;	K21433	-	-	-	ankyrin repeat domain 1 [Source:HGNCSymbol;Acc:HGNC:15819]	378926	Q7ZT11	up
ENSGALG00000006511	3.20826	48.4387	15.0981	8.6612e-08	10	12637320	12639335	+	2016	-	GO:0042981;GO:0043066;	K02162	-	NOG244426	-	transcript_id=ENSGALT00000010523.3"	395673	Q9W6F2	up
ENSGALG00000006527	0	13.6282	Inf	0.000134216	24	3121834	3134300	-	12467	CRTAM	GO:0002355;GO:0002860;GO:0002860;GO:0004872;GO:0005102;GO:0005102;GO:0005886;GO:0005886;GO:0005887;GO:0005913;GO:0007156;GO:0007157;GO:0008037;GO:0008037;GO:0016020;GO:0016021;GO:0042803;GO:0045954;GO:0050715;GO:0050839;GO:0051606;GO:0070669;	K16361	-	-	-	cytotoxic and regulatory T-cell molecule[Source:HGNC Symbol;Acc:HGNC:24313]	395342	O57349	up
ENSGALG00000006547	388.525	895.972	2.30609	0.00332156	9	4373444	4375233	-	1790	PROCR	GO:0005813;GO:0005925;GO:0009986;GO:0016020;GO:0016021;GO:0050819;GO:0070062;	K06557	-	NOG44455	-	protein C receptor [Source:HGNCSymbol;Acc:HGNC:9452]	424867	Q4ADW2	up
ENSGALG00000006756	82.9005	847.387	10.2217	6.49356e-05	20	10542586	10549724	-	7139	-	GO:0001530;GO:0005615;GO:0006955;GO:0008289;GO:0050829;	-	-	-	-	transcript_id=ENSGALT00000010917.5"	419293	F1NXX9	up
ENSGALG00000006758	1180.13	2419.47	2.05016	0.00115426	24	4193220	4195607	+	2388	C1QTNF5	GO:0005576;GO:0005576;GO:0005581;GO:0005615;GO:0005886;GO:0005923;GO:0009306;GO:0016020;GO:0016324;GO:0016328;GO:0030133;GO:0042802;GO:0042995;GO:0048839;GO:0070062;GO:0070206;	-	-	-	-	C1q and tumor necrosis factor related protein 5[Source:HGNC Symbol;Acc:HGNC:14344]	769989	E1C8T2	up
ENSGALG00000006855	4.92338	26.7603	5.43536	0.00279448	9	12490752	12507471	-	16720	MELTF	GO:0005506;GO:0005576;GO:0005576;GO:0005615;GO:0006810;GO:0006811;GO:0009986;GO:0010756;GO:0046658;GO:0046872;GO:0055072;GO:0070062;GO:0090091;GO:0097286;GO:1900025;	K06569	-	-	-	melanotransferrin [Source:HGNCSymbol;Acc:HGNC:7037]	396127	F1NVN3	up
ENSGALG00000006886	35.2711	80.5793	2.28457	0.0202595	4	8317080	8581041	-	263962	DACH2	GO:0001075;GO:0005634;GO:0005667;GO:0006355;GO:0007275;GO:0046545;GO:0051123;	-	-	-	-	dachshund family transcription factor 2[Source:HGNC Symbol;Acc:HGNC:16814]	395576	Q9PTH2	up
ENSGALG00000006973	5.08216	38.974	7.66878	4.56313e-05	6	21081986	21124235	-	42250	BLNK	GO:0005068;GO:0005070;GO:0005070;GO:0005515;GO:0005737;GO:0005737;GO:0005737;GO:0005829;GO:0005886;GO:0006955;GO:0007169;GO:0007202;GO:0009967;GO:0016020;GO:0030183;GO:0035556;GO:0035556;GO:0042113;GO:0051726;	K07371	-	NOG44661	S	B-cell linker [Source:HGNC Symbol;Acc:HGNC:14211]"	395733	Q9YGC1	up
ENSGALG00000006992	41230.5	96408.2	2.33827	0.000152775	20	10773802	10777893	+	4092	MMP9	GO:0001501;GO:0001503;GO:0001934;GO:0004175;GO:0004222;GO:0004222;GO:0004222;GO:0005615;GO:0006508;GO:0006508;GO:0006508;GO:0007566;GO:0008233;GO:0008233;GO:0008237;GO:0008237;GO:0008237;GO:0008270;GO:0016787;GO:0030198;GO:0030574;GO:0030574;GO:0031012;GO:0035987;GO:0042802;GO:0043065;GO:0043066;GO:0043388;GO:0045742;GO:0046872;GO:0050900;GO:0051549;GO:0070062;GO:0090200;GO:1900122;GO:1904707;GO:…	K01403	EC:3.4.24.35	-	-	matrix metalloproteinase-9 precursor[Source:RefSeq peptide;Acc:NP_989998]	395387	Q9DE15	up
ENSGALG00000007001	8.34178	170.871	20.4838	6.4254e-16	17	4083114	4088567	+	5454	TLR4	GO:0000187;GO:0001530;GO:0001875;GO:0001875;GO:0002218;GO:0002224;GO:0002322;GO:0002376;GO:0002537;GO:0002730;GO:0002755;GO:0004872;GO:0004888;GO:0005737;GO:0005886;GO:0005886;GO:0005887;GO:0005887;GO:0006954;GO:0006954;GO:0007165;GO:0007252;GO:0007252;GO:0009617;GO:0009897;GO:0009986;GO:0010572;GO:0010628;GO:0014002;GO:0016020;GO:0016021;GO:0016021;GO:0030890;GO:0031226;GO:0031663;GO:0031663;GO:…	K10160	-	-	-	toll like receptor 4 [Source:HGNCSymbol;Acc:HGNC:11850]	417241	Q7ZTG5	up
ENSGALG00000007059	8.93266	42.5642	4.76501	0.0380566	14	8783763	8789240	-	5478	IGSF6	-	-	-	-	-	immunoglobulin superfamily member 6 [Source:HGNCSymbol;Acc:HGNC:5953]	771906	R4GGU8	up
ENSGALG00000007093	536.936	1138.45	2.12028	0.00198703	18	9870934	9887583	+	16650	CYTH1	GO:0005086;GO:0032012;GO:0043547;	K18441	-	-	-	cytohesin 1 [Source:HGNC Symbol;Acc:HGNC:9501]"	422085	Q5ZM97	up
ENSGALG00000007114	17584.5	45930.4	2.61198	6.35208e-05	24	5110448	5112102	-	1655	APOA1	GO:0005576;GO:0005576;GO:0005615;GO:0006629;GO:0006695;GO:0006810;GO:0006869;GO:0006869;GO:0008202;GO:0008203;GO:0008289;GO:0010873;GO:0010898;GO:0015485;GO:0017127;GO:0019433;GO:0030300;GO:0031102;GO:0031210;GO:0033344;GO:0033700;GO:0034364;GO:0034364;GO:0034372;GO:0034380;GO:0042157;GO:0042157;GO:0042627;GO:0042632;GO:0043691;GO:0045445;GO:0045723;GO:0046470;GO:0051006;GO:0060228;GO:0070328;GO:…	K08757	-	NOG39720	U	apolipoprotein A1 [Source:HGNCSymbol;Acc:HGNC:600]	396536	P08250	up
ENSGALG00000007186	104.998	323.995	3.08573	7.39382e-05	17	3014714	3023049	+	8336	TMEM268	GO:0016020;GO:0016021;	-	-	-	-	transmembrane protein 268 [Source:HGNCSymbol;Acc:HGNC:24513]	417248	E1C3C9	up
ENSGALG00000007220	39188.9	87228.3	2.22584	0.0057901	5	16832240	16836802	-	4563	FTH1	GO:0004322;GO:0005506;GO:0005506;GO:0005634;GO:0005737;GO:0005739;GO:0006826;GO:0006879;GO:0006879;GO:0006880;GO:0006880;GO:0006955;GO:0008199;GO:0008285;GO:0016491;GO:0044754;GO:0046872;GO:0048147;GO:0055114;GO:0070062;GO:0097286;	K00522	EC:1.16.3.2	COG1528	P	ferritin heavy chain 1 [Source:HGNCSymbol;Acc:HGNC:3976]	395970	P08267	up
ENSGALG00000007251	367.528	737.202	2.00584	0.0143258	18	10036407	10052209	-	15803	PCYT2	GO:0003824;GO:0009058;	K00967	EC:2.7.7.14	-	-	phosphate cytidylyltransferase 2, ethanolamine[Source:HGNC Symbol;Acc:HGNC:8756]	422093	A0A1L1RZK7	up
ENSGALG00000007284	4.59498	27.1137	5.90072	0.00171982	12	13484582	13515800	+	31219	SYNPR	GO:0005215;GO:0006810;GO:0008021;GO:0016020;GO:0016020;GO:0016021;GO:0030285;	-	-	NOG82723	S	synaptoporin [Source:HGNC Symbol;Acc:HGNC:16507]"	396359	Q90661	up
ENSGALG00000007409	153.528	423.371	2.75761	0.0236154	24	5417708	5420171	-	2464	SCN4B	GO:0001518;GO:0005248;GO:0005248;GO:0006814;GO:0010765;GO:0014704;GO:0016020;GO:0016020;GO:0016021;GO:0017080;GO:0031226;GO:0035725;GO:0035725;GO:0044325;GO:0060048;GO:0060078;GO:0060307;GO:0086002;GO:0086006;GO:0086012;GO:0086016;GO:0086091;GO:2000649;	K04848	-	-	-	sodium voltage-gated channel beta subunit 4[Source:HGNC Symbol;Acc:HGNC:10592]	419774	-	up
ENSGALG00000007412	32.9241	119.794	3.63848	4.2546e-05	24	5442228	5447809	-	5582	MPZL2	GO:0016020;GO:0016020;GO:0016021;GO:0016337;	-	-	-	-	myelin protein zero like 2 [Source:HGNCSymbol;Acc:HGNC:3496]	419779	E1C6A5	up
ENSGALG00000007416	7.96593	110.189	13.8325	4.20622e-12	24	5450666	5455569	+	4904	CD3E	GO:0001772;GO:0002669;GO:0004871;GO:0004888;GO:0005886;GO:0005911;GO:0007166;GO:0007166;GO:0009897;GO:0009897;GO:0010628;GO:0010629;GO:0016020;GO:0016020;GO:0016021;GO:0017124;GO:0031295;GO:0032729;GO:0032753;GO:0042101;GO:0042102;GO:0042102;GO:0042105;GO:0045060;GO:0045086;GO:0045879;GO:0046641;GO:0046649;GO:0046982;GO:0050731;GO:0050850;GO:0050852;GO:0050870;GO:0097190;	K06451	-	-	-	CD3e molecule [Source:HGNC Symbol;Acc:HGNC:1674]"	396062	P70069	up
ENSGALG00000007418	21.856	105.955	4.84786	4.01304e-06	24	5457626	5460103	-	2478	-	GO:0004888;GO:0007166;GO:0016020;GO:0016020;GO:0016021;	K06450	-	-	-	transcript_id=ENSGALT00000011998.4"	396518	Q90768	up
ENSGALG00000007511	41.2638	607.302	14.7176	2.40321e-14	7	7169891	7181477	-	11587	ITGB2	GO:0001948;GO:0004872;GO:0007155;GO:0007155;GO:0007159;GO:0007160;GO:0007160;GO:0007229;GO:0007229;GO:0008305;GO:0009986;GO:0016020;GO:0016020;GO:0016021;GO:0019901;GO:0030369;GO:0030593;GO:0034113;GO:0034687;GO:0035987;GO:0043113;GO:0043235;GO:0050730;GO:0050839;GO:0070062;GO:1903561;	K06464	-	-	-	integrin subunit beta 2 [Source:HGNCSymbol;Acc:HGNC:6155]	396181	Q92070	up
ENSGALG00000007579	24.1216	67.9656	2.81762	0.00341573	2	16147118	16204934	-	57817	APBB1IP	GO:0002291;GO:0005829;GO:0005829;GO:0005886;GO:0005886;GO:0007165;GO:0042101;GO:0045785;	K17704	-	-	-	amyloid beta precursor protein binding family Bmember 1 interacting protein [Source:HGNCSymbol;Acc:HGNC:17379]	420492	E1BZU4	up
ENSGALG00000007636	0	6.49254	Inf	0.0152205	20	11763683	11771405	-	7723	PCK1	GO:0000287;GO:0004611;GO:0004611;GO:0004613;GO:0005525;GO:0005525;GO:0005829;GO:0006006;GO:0006094;GO:0006094;GO:0006475;GO:0006629;GO:0017076;GO:0030145;GO:0031406;GO:0032868;GO:0046327;GO:0051365;GO:0061402;GO:0070062;	K01596	EC:4.1.1.32	-	-	phosphoenolpyruvate carboxykinase 1 [Source:HGNCSymbol;Acc:HGNC:8724]	396458	P05153	up
ENSGALG00000007647	0.955341	10.0403	10.5096	0.0201373	2	16304157	16397870	-	93714	MYO3A	GO:0000146;GO:0000166;GO:0003774;GO:0003779;GO:0004672;GO:0004672;GO:0005516;GO:0005524;GO:0005524;GO:0006468;GO:0007605;GO:0016459;GO:0016459;GO:0030175;GO:0030898;GO:0031941;GO:0043531;GO:0046777;GO:0060002;	K08834	EC:2.7.11.1	-	-	myosin IIIA [Source:HGNC Symbol;Acc:HGNC:7601]"	420494	-	up
ENSGALG00000007710	108.913	409.005	3.75534	0.0285405	4	12285790	12294879	-	9090	-	GO:0000166;GO:0005525;GO:0005525;GO:0005622;GO:0007165;GO:0007264;GO:0016020;	K07852	-	-	-	transcript_id=ENSGALT00000012493.5"	422321	E1C536	up
ENSGALG00000007713	30.9672	145.639	4.703	5.63267e-07	18	10504470	10508384	-	3915	-	GO:0016020;GO:0016021;GO:0016020;GO:0016021;GO:0016020;GO:0016021;	K20395	-	-	-	transcript_id=ENSGALT00000043926.1"	422107	Q2YHU0	up
ENSGALG00000007785	0	77.1447	Inf	2.8029e-06	12	16338395	16342937	-	4543	PROK2	GO:0000187;GO:0001664;GO:0005576;GO:0007623;GO:0008284;GO:0045765;	-	-	-	-	prokineticin 2 [Source:HGNC Symbol;Acc:HGNC:18455]"	771674	A0A1D5PTL9	up
ENSGALG00000007796	31.413	73.598	2.34292	0.0108537	20	12593355	12627734	+	34380	BCAS1	-	-	-	-	-	breast carcinoma amplified sequence 1 [Source:HGNCSymbol;Acc:HGNC:974]	419338	-	up
ENSGALG00000007874	6.25009	21.6108	3.45767	0.0304266	24	6140262	6143113	+	2852	IL18	GO:0000165;GO:0001525;GO:0005125;GO:0005125;GO:0005576;GO:0005615;GO:0005615;GO:0005615;GO:0005622;GO:0006954;GO:0006954;GO:0006955;GO:0014068;GO:0030155;GO:0031663;GO:0032148;GO:0032725;GO:0032729;GO:0032740;GO:0032819;GO:0035655;GO:0035710;GO:0042088;GO:0042104;GO:0042517;GO:0045944;GO:0048661;GO:0050671;GO:0051142;GO:0051897;GO:0070062;GO:0071407;GO:1902715;	K05482	-	-	-	Gallus gallus interleukin 18 (IL18), mRNA.[Source:RefSeq mRNA;Acc:NM_204608]	395312	Q9I8D2	up
ENSGALG00000007945	30.9169	107.289	3.47023	0.00065888	24	6212347	6216461	+	4115	CRYAB	GO:0005212;GO:0005212;GO:0005634;GO:0005737;GO:0010941;GO:0032387;GO:0032463;GO:0042802;GO:0042803;GO:0042803;GO:0043066;GO:0046872;GO:0051082;GO:0051260;GO:0070062;GO:0071480;GO:1905907;	K09542	-	NOG246790	-	crystallin alpha B [Source:HGNCSymbol;Acc:HGNC:2389]	396089	Q05713	up
ENSGALG00000008077	87.1001	241.884	2.77708	0.00023042	10	19355200	19358789	+	3590	PAQR5	GO:0003707;GO:0005496;GO:0005886;GO:0016020;GO:0016021;GO:0016021;GO:0043401;GO:0048545;	-	-	-	-	progestin and adipoQ receptor family member 5[Source:HGNC Symbol;Acc:HGNC:29645]	427516	-	up
ENSGALG00000008127	16.5564	297.672	17.9793	2.26449e-14	5	22949194	22970222	+	21029	SPI1	GO:0000981;GO:0003677;GO:0003700;GO:0005634;GO:0005634;GO:0006355;GO:0006357;GO:0030154;GO:0043565;	K09438	-	-	-	Spi-1 proto-oncogene [Source:HGNCSymbol;Acc:HGNC:11241]	395879	O42415	up
ENSGALG00000008148	0	5.03522	Inf	0.0410587	5	22981961	23039476	+	57516	MYBPC3	GO:0003007;GO:0005859;GO:0005863;GO:0006941;GO:0007015;GO:0008307;GO:0008307;GO:0017022;GO:0030017;GO:0030018;GO:0031430;GO:0031672;GO:0032036;GO:0042802;GO:0045214;GO:0051015;GO:0051371;GO:0055010;GO:0071688;GO:0097493;	K12568	-	-	-	myosin-binding protein C, cardiac-type[Source:RefSeq peptide;Acc:NP_990447]	396013	-	up
ENSGALG00000008257	189.298	535.93	2.83114	0.00875555	3	3200895	3221901	+	21007	MERTK	GO:0000166;GO:0001779;GO:0001818;GO:0004672;GO:0004713;GO:0004713;GO:0005524;GO:0005524;GO:0005615;GO:0005737;GO:0006468;GO:0006909;GO:0007283;GO:0016020;GO:0016021;GO:0016028;GO:0016301;GO:0016310;GO:0016740;GO:0018108;GO:0030168;GO:0032940;GO:0034446;GO:0043277;GO:0043491;GO:0050766;GO:0051250;GO:0060041;GO:0060068;GO:0097350;GO:2000107;	K05117	EC:2.7.10.1	-	-	MER proto-oncogene, tyrosine kinase [Source:HGNCSymbol;Acc:HGNC:7027]	395836	Q90777	up
ENSGALG00000008291	604.552	1276.78	2.11195	0.038085	10	20031637	20035333	-	3697	AP3S2	GO:0006810;GO:0006810;GO:0008565;GO:0015031;GO:0015031;	K12399	-	-	-	adaptor-related protein complex 3, sigma 2 subunitisoform 2 [Source:RefSeq peptide;Acc:NP_001278663]	415581	A0A1D5PGQ1	up
ENSGALG00000008340	101.421	295.282	2.91146	3.62011e-05	10	20121674	20126721	-	5048	FES	GO:0000166;GO:0004672;GO:0004713;GO:0004713;GO:0004715;GO:0004715;GO:0005102;GO:0005524;GO:0005524;GO:0005737;GO:0005856;GO:0006468;GO:0006935;GO:0007155;GO:0007173;GO:0016301;GO:0016310;GO:0016477;GO:0016740;GO:0018108;GO:0030154;GO:0031234;GO:0038083;GO:0042127;GO:0043304;GO:0045087;	K07527	EC:2.7.10.2	-	-	FES proto-oncogene, tyrosine kinase [Source:HGNCSymbol;Acc:HGNC:3657]	429374	F1NXT2	up
ENSGALG00000008638	6.16861	40.8032	6.61465	7.15676e-05	2	19525053	19554688	-	29636	-	GO:0004888;GO:0005887;GO:0007165;GO:0016020;GO:0016021;	K06560	-	-	-	transcript_id=ENSGALT00000014059.5"	420515	M1XH40	up
ENSGALG00000008660	3.5505	17.6201	4.9627	0.0159247	3	15825416	15830701	+	5286	CST7	GO:0004869;GO:0004869;GO:0010466;GO:0010951;GO:0030414;	K13903	-	-	-	cystatin F [Source:HGNC Symbol;Acc:HGNC:2479]"	416716	E1BYI2	up
ENSGALG00000008701	3.09245	14.5354	4.70028	0.0346068	3	4482183	4522989	+	40807	XDH	GO:0001933;GO:0001937;GO:0003824;GO:0004854;GO:0004854;GO:0004854;GO:0004855;GO:0004855;GO:0005506;GO:0005615;GO:0006919;GO:0007595;GO:0009055;GO:0009115;GO:0010629;GO:0016491;GO:0016491;GO:0016529;GO:0016614;GO:0030151;GO:0030856;GO:0042803;GO:0043546;GO:0043546;GO:0045602;GO:0046872;GO:0046872;GO:0050660;GO:0050660;GO:0051536;GO:0051536;GO:0051537;GO:0051537;GO:0051537;GO:0051898;GO:0055114;GO:…	K00106	-	-	-	xanthine dehydrogenase [Source:HGNCSymbol;Acc:HGNC:12805]	396025	P47990	up
ENSGALG00000008756	25.1907	83.6647	3.32125	0.00397533	3	11341790	11356873	+	15084	PLEK	GO:0002244;GO:0002576;GO:0005080;GO:0005737;GO:0006904;GO:0007229;GO:0010572;GO:0010920;GO:0010925;GO:0016020;GO:0030030;GO:0030836;GO:0030836;GO:0030845;GO:0030866;GO:0031529;GO:0031532;GO:0032233;GO:0032587;GO:0033625;GO:0035556;GO:0042803;GO:0043325;GO:0045744;GO:0046488;GO:0060305;GO:0070493;GO:0070493;GO:0070527;GO:0070527;GO:0070528;GO:0070560;	K19993	-	-	-	pleckstrin [Source:HGNC Symbol;Acc:HGNC:9070]"	395669	Q9W6Q0	up
ENSGALG00000008930	30.3142	105.113	3.46745	0.00654948	3	9067300	9084370	+	17071	B3GNT2	GO:0000139;GO:0005794;GO:0006486;GO:0006486;GO:0007411;GO:0007608;GO:0008378;GO:0008532;GO:0016020;GO:0016020;GO:0016021;GO:0016740;GO:0016757;GO:0030311;GO:0070062;	K00741	EC:2.4.1.149	NOG262849	-	UDP-GlcNAc:betaGal beta-1,3-N-acetylglucosaminyltransferase 2 [Source:HGNCSymbol;Acc:HGNC:15629]	421286	Q5ZK57	up
ENSGALG00000008954	43.0321	114.964	2.67158	0.00130019	2	20796618	20822950	+	26333	-	-	-	-	-	-	transcript_id=ENSGALT00000014563.5"	420535	Q5ZHZ2	up
ENSGALG00000009052	25854.4	59860.4	2.31529	0.0262899	3	8095587	8106253	-	10667	LBH	GO:0005634;GO:0005634;GO:0005737;GO:0006351;GO:0006355;GO:0006355;GO:0010468;GO:0030193;GO:0045893;	-	-	-	-	limb bud and heart development [Source:HGNCSymbol;Acc:HGNC:29532]	421301	Q5ZM46	up
ENSGALG00000009803	7.45408	39.7815	5.33687	0.000388393	4	29603081	29611243	+	8163	MGST2	GO:0004364;GO:0004364;GO:0004464;GO:0004464;GO:0004602;GO:0005635;GO:0005783;GO:0005886;GO:0006691;GO:0006750;GO:0008047;GO:0016020;GO:0016021;GO:0016021;GO:0019370;GO:0019370;GO:0043085;GO:0043231;GO:0098869;	-	-	-	-	microsomal glutathione S-transferase 2 [Source:HGNCSymbol;Acc:HGNC:7063]	-	-	up
ENSGALG00000009965	210.08	1655.12	7.87854	0.0321682	8	19742564	19746687	+	4124	MPL	GO:0005794;GO:0005886;GO:0009986;GO:0016020;GO:0016021;GO:0038163;GO:0038164;	K05082	-	-	-	MPL proto-oncogene, thrombopoietin receptor[Source:HGNC Symbol;Acc:HGNC:7217]	414804	Q6IYE8	up
ENSGALG00000010117	224.605	455.591	2.02841	0.0203985	5	36783805	36884790	-	100986	SLC25A21	GO:0005310;GO:0005743;GO:0006810;GO:0006835;GO:0006839;GO:0016020;GO:0016021;GO:0016021;	K15110	-	-	-	solute carrier family 25 member 21 [Source:HGNCSymbol;Acc:HGNC:14411]	423330	-	up
ENSGALG00000010256	250.133	535.363	2.14031	0.00117954	9	22949726	22968865	-	19140	TIPARP	GO:0001570;GO:0001822;GO:0003950;GO:0003950;GO:0003950;GO:0003950;GO:0005634;GO:0006471;GO:0006807;GO:0008209;GO:0008210;GO:0008270;GO:0008585;GO:0009791;GO:0010629;GO:0030097;GO:0035326;GO:0044236;GO:0045732;GO:0046872;GO:0046872;GO:0048008;GO:0048705;GO:0048745;GO:0060021;GO:0060325;GO:0071407;	K15259	EC:2.4.2.30	-	-	TCDD inducible poly(ADP-ribose) polymerase[Source:HGNC Symbol;Acc:HGNC:23696]	425026	F1N973	up
ENSGALG00000010323	6.82641	32.5219	4.76413	0.00217936	5	38322143	38331207	+	9065	-	GO:0003677;GO:0003677;GO:0003700;GO:0006355;GO:0006357;GO:0030154;GO:0043565;	K09034	-	-	-	-	423364	A0A1D5P8G3	up
ENSGALG00000010326	39.9179	81.8544	2.05057	0.0269676	5	38339289	38363624	+	24336	FLVCR2	GO:0015232;GO:0015886;GO:0016020;GO:0016021;GO:0016021;GO:0020037;GO:0055085;	K08220	-	-	-	feline leukemia virus subgroup C cellular receptorfamily member 2 [Source:HGNC Symbol;Acc:HGNC:20105]	423365	-	up
ENSGALG00000010338	0	9.40147	Inf	0.00192364	4	35247822	35249204	-	1383	-	GO:0005576;GO:0005576;GO:0006935;GO:0006952;GO:0006955;GO:0008009;GO:0060326;	K10032	-	-	-	transcript_id=ENSGALT00000016832.5"	422511	A0A1L1RZN8	up
ENSGALG00000010497	123.518	469.115	3.79796	0.0190058	14	4092939	4098100	+	5162	SLC29A4	GO:0005337;GO:0006810;GO:0008504;GO:0015844;GO:0016020;GO:0016021;GO:0016021;GO:0055085;GO:1901642;	K03323	-	-	-	solute carrier family 29 member 4 [Source:HGNCSymbol;Acc:HGNC:23097]	425593	F1NNK0	up
ENSGALG00000010507	36.7768	109.325	2.97265	0.000546962	25	2411319	2419611	-	8293	-	GO:0016020;GO:0016021;	K06727	-	-	-	transcript_id=ENSGALT00000017111.4"	425592	A4F5F5	up
ENSGALG00000010595	1.52474	16.2896	10.6836	0.002789	5	42943760	42944791	+	1032	GPR65	GO:0004871;GO:0004930;GO:0004930;GO:0004930;GO:0004930;GO:0005886;GO:0005887;GO:0007165;GO:0007186;GO:0007186;GO:0007186;GO:0010447;GO:0016020;GO:0016021;GO:0016021;GO:0030819;GO:0031532;GO:0035025;GO:0051482;GO:0051496;GO:0090630;	K08416	-	-	-	G protein-coupled receptor 65 [Source:HGNCSymbol;Acc:HGNC:4517]	423395	-	up
ENSGALG00000010752	33.8066	82.4158	2.43786	0.00768704	8	25223275	25226916	-	3642	CDCP2	GO:0016020;GO:0016021;	-	-	-	-	CUB domain containing protein 2 [Source:HGNCSymbol;Acc:HGNC:27297]	424658	F1NPU7	up
ENSGALG00000010770	552.66	1823.17	3.2989	0.0260089	2	26793309	26842874	+	49566	SCIN	GO:0002102;GO:0003779;GO:0003779;GO:0005509;GO:0005737;GO:0005856;GO:0005903;GO:0008285;GO:0030054;GO:0032330;GO:0042989;GO:0042995;GO:0043065;GO:0045654;GO:0046872;GO:0051014;GO:0051014;GO:0051015;GO:0051127;GO:0051693;GO:0051693;GO:0070062;	K05768	-	NOG304849	-	Adseverin [Source:UniProtKB/Swiss-Prot;Acc:Q5ZIV9]	420588	Q5ZIV9	up
ENSGALG00000010865	4.72535	38.3079	8.10689	3.96945e-05	2	29858046	29874992	-	16947	TMEM196	GO:0016020;GO:0016021;	-	-	-	-	transmembrane protein 196 [Source:HGNCSymbol;Acc:HGNC:22431]	772254	-	up
ENSGALG00000010958	62.0292	146.648	2.36418	0.0489691	1	40204801	40505268	-	300468	PPFIA2	GO:0045202;	-	-	-	-	PTPRF interacting protein alpha 2 [Source:HGNCSymbol;Acc:HGNC:9246]	417877	-	up
ENSGALG00000010961	23.0385	64.0178	2.77873	0.00736288	2	31211304	31319341	-	108038	IGF2BP3	GO:0000166;GO:0003676;GO:0003723;GO:0003723;GO:0003730;GO:0005634;GO:0005737;GO:0006417;GO:0006810;GO:0051028;GO:0000166;GO:0003676;GO:0003723;	K13197	-	NOG249985	-	insulin like growth factor 2 mRNA binding protein 3[Source:HGNC Symbol;Acc:HGNC:28868]	420617	Q5ZLP8	up
ENSGALG00000010963	31.1305	63.7161	2.04674	0.0376672	4	46023967	46028293	+	4327	-	-	-	-	-	-	transcript_id=ENSGALT00000017844.5"	-	-	up
ENSGALG00000011190	51.5891	110.319	2.13842	0.0200214	4	46742443	46743346	-	904	-	GO:0016020;GO:0016021;	-	-	-	-	transcript_id=ENSGALT00000018245.5"	-	-	up
ENSGALG00000011203	46.2737	96.3591	2.08237	0.0184193	4	46759039	46763458	-	4420	HPSE	GO:0005634;GO:0005634;GO:0005654;GO:0005764;GO:0005975;GO:0007160;GO:0010575;GO:0016020;GO:0016798;GO:0030194;GO:0030200;GO:0030305;GO:0033690;GO:0033690;GO:0042060;GO:0043231;GO:0045121;GO:0045545;GO:0046983;GO:0051797;GO:0051798;GO:0051897;GO:0051897;GO:0060055;GO:0061042;	K07964	EC:3.2.1.166	-	-	heparanase [Source:HGNC Symbol;Acc:HGNC:5164]"	373981	Q90YK5	up
ENSGALG00000011209	2148.69	4356.45	2.02749	0.00598311	5	48489689	48555741	+	66053	EVL	GO:0003779;GO:0005522;GO:0005737;GO:0005856;GO:0005925;GO:0008154;GO:0008154;GO:0010633;GO:0016020;GO:0017124;GO:0017124;GO:0030027;GO:0030838;GO:0045010;GO:0051289;GO:0051496;GO:1900028;	-	-	-	-	Enah/Vasp-like [Source:HGNC Symbol;Acc:HGNC:20234]"	423453	Q5ZIC9	up
ENSGALG00000011242	208.651	419.991	2.01289	0.0150997	7	22179676	22195512	+	15837	OBSL1	GO:0005859;GO:0006941;GO:0007015;GO:0008307;GO:0030018;GO:0031430;GO:0045214;GO:0051015;GO:0051371;GO:0071688;GO:0097493;	K19574	-	-	-	obscurin like 1 [Source:HGNCSymbol;Acc:HGNC:29092]	424198	F1P369	up
ENSGALG00000011306	12958.7	25980.4	2.00486	0.00164324	7	22291852	22295615	-	3764	DES	GO:0005198;GO:0005737;GO:0005856;GO:0005882;GO:0005882;GO:0005882;GO:0005882;GO:0005911;GO:0005916;GO:0008092;GO:0014704;GO:0030018;GO:0030018;GO:0031594;GO:0042383;GO:0042383;GO:0042802;GO:0043292;GO:0045109;GO:0045111;GO:0070062;GO:0097433;	K07610	-	-	-	desmin [Source:HGNC Symbol;Acc:HGNC:2770]"	395906	E1BZ05	up
ENSGALG00000011394	394.006	817.829	2.07568	0.00188701	8	26763424	26794681	-	31258	-	GO:0004497;GO:0005506;GO:0016020;GO:0016021;GO:0016491;GO:0016705;GO:0016712;GO:0020037;GO:0046872;GO:0055114;GO:0055114;GO:0004497;GO:0005506;GO:0016020;GO:0016021;GO:0016491;GO:0016705;GO:0016712;GO:0020037;GO:0046872;GO:0055114;GO:0055114;	K07418	EC:1.14.14.1	-	-	transcript_id=ENSGALT00000090171.1"	424677	A0A1L1RRG6	up
ENSGALG00000011434	4.05544	48.9505	12.0703	4.29335e-07	7	22674385	22678942	-	4558	SLC11A1	GO:0000060;GO:0001818;GO:0001819;GO:0002309;GO:0002369;GO:0002606;GO:0002827;GO:0005215;GO:0005384;GO:0005385;GO:0005635;GO:0005764;GO:0005770;GO:0005886;GO:0005886;GO:0005886;GO:0006810;GO:0006810;GO:0006811;GO:0006826;GO:0006826;GO:0006828;GO:0006829;GO:0006876;GO:0006876;GO:0006879;GO:0006879;GO:0006909;GO:0006954;GO:0007035;GO:0009279;GO:0009617;GO:0009617;GO:0010008;GO:0010628;GO:0015086;GO:…	K12347	-	COG1914	P	solute carrier family 11 member 1 [Source:HGNCSymbol;Acc:HGNC:10907]	395811	P51027	up
ENSGALG00000011529	18.8194	100.025	5.31501	1.39288e-05	4	50307456	50316241	-	8786	NAAA	GO:0005737;GO:0005764;GO:0006629;GO:0008134;GO:0016810;GO:0070062;	K13720	EC:3.5.1.-	-	-	N-acylethanolamine acid amidase [Source:HGNCSymbol;Acc:HGNC:736]	422641	-	up
ENSGALG00000011551	38.7269	320.023	8.26358	0.00982202	4	50344974	50350757	-	5784	JCHAIN	GO:0001895;GO:0002250;GO:0003094;GO:0003697;GO:0005615;GO:0019731;GO:0019862;GO:0019862;GO:0019862;GO:0030674;GO:0031210;GO:0032461;GO:0032461;GO:0034987;GO:0034987;GO:0034987;GO:0042803;GO:0042834;GO:0045087;GO:0060267;GO:0070062;GO:0071748;GO:0071750;GO:0071750;GO:0071750;GO:0071751;GO:0071752;GO:0071756;GO:0071756;GO:0072562;	-	-	-	-	joining chain of multimeric IgA and IgM[Source:HGNC Symbol;Acc:HGNC:5713]	374117	E1BY93	up
ENSGALG00000011733	0.955341	15.2079	15.9188	0.00139748	2	42849468	42850532	-	1065	-	GO:0004871;GO:0004930;GO:0004930;GO:0004950;GO:0006935;GO:0006954;GO:0006955;GO:0007165;GO:0007186;GO:0007186;GO:0016020;GO:0016021;GO:0016021;GO:0016493;GO:0070098;GO:0090026;	K04180	-	-	-	transcript_id=ENSGALT00000019166.3"	420696	Q702H7	up
ENSGALG00000011738	3509.01	7892.86	2.24931	0.0028265	1	48011198	48019515	+	8318	ARHGDIB	GO:0005094;GO:0005737;GO:0050790;	K12462	-	-	-	Rho GDP dissociation inhibitor beta [Source:HGNCSymbol;Acc:HGNC:679]	417941	F1NLT8	up
ENSGALG00000011740	3573.75	13064.6	3.65572	0.0334725	1	48052894	48058138	+	5245	MGP	GO:0001503;GO:0005201;GO:0005509;GO:0005576;GO:0005576;GO:0007275;GO:0030154;GO:0031012;GO:0031012;GO:0031012;GO:0051216;GO:0070062;	K19481	-	NOG42431	G	matrix Gla protein [Source:HGNCSymbol;Acc:HGNC:7060]	395912	O42413	up
ENSGALG00000011835	46.3036	109.005	2.35415	0.00542369	4	53933771	53959686	-	25916	-	GO:0005104;GO:0005576;GO:0008083;GO:0008083;GO:0008543;GO:0000186;GO:0001525;GO:0001525;GO:0001707;GO:0001759;GO:0001894;GO:0001934;GO:0001938;GO:0002089;GO:0003347;GO:0003407;GO:0005104;GO:0005576;GO:0005576;GO:0005615;GO:0005615;GO:0005634;GO:0005634;GO:0005730;GO:0005829;GO:0007275;GO:0007420;GO:0008083;GO:0008083;GO:0008083;GO:0008201;GO:0008201;GO:0008283;GO:0008284;GO:0008285;GO:0008543;GO:…	K18497	-	NOG325757	-	Fibroblast growth factor 2[Source:UniProtKB/Swiss-Prot;Acc:P48800]	396413	P48800	up
ENSGALG00000012056	3.07788	18.8086	6.1109	0.00733856	1	50333673	50345718	-	12046	-	GO:0004715;GO:0005102;GO:0007169;GO:0016477;GO:0030154;GO:0031234;GO:0038083;GO:0042127;GO:0045087;	-	-	-	-	transcript_id=ENSGALT00000019693.5"	-	-	up
ENSGALG00000012119	49.2597	790.584	16.0493	1.19311e-09	7	28634162	28643201	-	9040	MARCO	GO:0005044;GO:0006897;GO:0006898;GO:0016020;GO:0016020;GO:0016021;GO:0043277;	K13884	-	-	-	macrophage receptor with collagenous structure[Source:HGNC Symbol;Acc:HGNC:6895]	395488	Q9I8D5	up
ENSGALG00000012173	35.6613	154.354	4.32834	1.32077e-06	5	56397122	56400208	-	3087	LGALS3	GO:0030246;GO:0030246;	K06831	-	NOG312075	-	galectin 3 [Source:HGNC Symbol;Acc:HGNC:6563]"	373917	A4GTP0	up
ENSGALG00000012277	725.078	1708.32	2.35605	0.00141224	1	51010583	51013540	-	2958	-	GO:0003677;GO:0003677;GO:0003700;GO:0005634;GO:0005634;GO:0006351;GO:0006355;GO:0006355;GO:0043565;	K09037	-	NOG315640	-	Transcription factor MafF [Source:UniProtKB/Swiss-Prot;Acc:Q90595]	395519	Q90595	up
ENSGALG00000012290	3.37023	28.1491	8.35228	0.00360018	1	51089596	51098755	+	9160	SOX10	GO:0000978;GO:0000980;GO:0000981;GO:0001190;GO:0001701;GO:0001755;GO:0002052;GO:0003677;GO:0003677;GO:0003682;GO:0003700;GO:0003705;GO:0005623;GO:0005634;GO:0005634;GO:0005634;GO:0005654;GO:0005737;GO:0006351;GO:0006355;GO:0006366;GO:0007422;GO:0008134;GO:0014015;GO:0030154;GO:0030318;GO:0031315;GO:0032808;GO:0042802;GO:0043066;GO:0044212;GO:0045893;GO:0045944;GO:0048469;GO:0048484;GO:0048546;GO:…	K09270	-	-	-	Transcription factor SOX-10[Source:UniProtKB/Swiss-Prot;Acc:Q9W757]	395573	Q9W757;R9PXP0	up
ENSGALG00000012422	3.07096	30.6093	9.96734	7.41024e-05	1	51220223	51226301	-	6079	SH3BP1	GO:0005737;GO:0007165;	-	-	-	-	SH3 domain binding protein 1 [Source:HGNCSymbol;Acc:HGNC:10824]	-	-	up
ENSGALG00000012442	1.91068	32.6816	17.1047	3.23922e-06	1	51290595	51300967	+	10373	MFNG	GO:0000139;GO:0002315;GO:0005794;GO:0007389;GO:0016020;GO:0016020;GO:0016740;GO:0016757;GO:0016757;GO:0030173;GO:0030173;GO:0032092;GO:0033829;GO:0033829;GO:0045747;GO:0046872;	K05948	EC:2.4.1.222	-	-	MFNG O-fucosylpeptide 3-beta-N-acetylglucosaminyltransferase [Source:HGNCSymbol;Acc:HGNC:7038]	418042	-	up
ENSGALG00000012454	3.72012	126.068	33.8881	6.26091e-09	1	51420095	51439366	-	19272	CYTH4	GO:0005086;GO:0005086;GO:0005886;GO:0032012;GO:0043547;	K18441	-	-	-	cytohesin 4 [Source:HGNC Symbol;Acc:HGNC:9505]"	418043	Q5ZIG9	up
ENSGALG00000012456	26.0209	370.077	14.2223	6.37973e-20	1	51448385	51457486	+	9102	RAC2	GO:0003924;GO:0005525;GO:0005525;GO:0005635;GO:0005737;GO:0005829;GO:0005884;GO:0005925;GO:0006935;GO:0007015;GO:0007186;GO:0007264;GO:0008284;GO:0010592;GO:0010592;GO:0010810;GO:0016020;GO:0019887;GO:0030027;GO:0030031;GO:0030036;GO:0042129;GO:0043304;GO:0045859;GO:0060263;GO:0060753;GO:0070062;GO:0071593;GO:0090023;GO:0090023;GO:1902622;GO:1903955;	K07860	-	COG1100	R	ras-related C3 botulinum toxin substrate 2 (rhofamily, small GTP binding protein Rac2) [Source:HGNCSymbol;Acc:HGNC:9802]	418044	Q5F337	up
ENSGALG00000012472	1.94674	13.1339	6.74663	0.0173905	1	51492000	51505358	+	13359	-	GO:0004896;GO:0016020;GO:0016020;GO:0016021;GO:0038110;	K05069	-	-	-	transcript_id=ENSGALT00000020381.4"	100859707	I3PL65	up
ENSGALG00000012613	20.2926	50.1226	2.46999	0.0184929	Z	41447669	41457345	-	9677	FBP1	GO:0005737;GO:0005829;GO:0005975;GO:0005975;GO:0005986;GO:0006000;GO:0006002;GO:0006002;GO:0006094;GO:0006094;GO:0006111;GO:0016208;GO:0016311;GO:0016787;GO:0016791;GO:0030308;GO:0030388;GO:0035690;GO:0042132;GO:0042132;GO:0042132;GO:0042578;GO:0042802;GO:0045820;GO:0046580;GO:0046872;GO:0051289;GO:0070062;GO:0071286;	K03841	EC:3.1.3.11	COG0158	G	fructose-bisphosphatase 1 [Source:HGNCSymbol;Acc:HGNC:3606]	395218	F6QGI8	up
ENSGALG00000012761	15.9089	47.0893	2.95993	0.00927343	1	55547853	55561586	-	13734	DRAM1	GO:0005737;GO:0005764;GO:0005764;GO:0010506;GO:0016020;GO:0016021;	-	-	-	-	DNA damage regulated autophagy modulator 1[Source:HGNC Symbol;Acc:HGNC:25645]	418095	E1BYC9	up
ENSGALG00000012791	6.38984	21.481	3.36173	0.0366025	1	55806774	56041222	-	234449	TBXAS1	GO:0004497;GO:0004796;GO:0005506;GO:0016020;GO:0016021;GO:0016491;GO:0016705;GO:0020037;GO:0046872;GO:0055114;GO:0055114;	K01832	EC:5.3.99.5	-	-	thromboxane A synthase 1 [Source:HGNCSymbol;Acc:HGNC:11609]	418101	-	up
ENSGALG00000012801	56.4764	1015.78	17.9859	6.50162e-09	2	65108627	65132418	-	23792	LY86	GO:0031666;GO:0031666;	-	-	-	-	lymphocyte antigen 86 [Source:HGNCSymbol;Acc:HGNC:16837]	420872	Q90890	up
ENSGALG00000013086	2.5307	26.6972	10.5493	0.000144659	2	80928032	80986405	+	58374	IKZF1	GO:0003676;GO:0046872;	K09220	-	-	-	IKAROS family zinc finger 1 [Source:HGNCSymbol;Acc:HGNC:13176]	395974	O42410	up
ENSGALG00000013218	2.42946	111.784	46.0119	2.50186e-05	1	66846831	66850139	+	3309	C3AR1	GO:0002430;GO:0004875;GO:0004876;GO:0004876;GO:0004930;GO:0004930;GO:0005887;GO:0006935;GO:0006954;GO:0007186;GO:0007200;GO:0007204;GO:0016020;GO:0016021;GO:0016021;GO:0050900;GO:0060326;	-	-	-	-	complement C3a receptor 1 [Source:HGNCSymbol;Acc:HGNC:1319]	-	-	up
ENSGALG00000013356	19.2345	48.7492	2.53447	0.0184245	26	2475901	2484810	+	8910	IKBKE	GO:0004672;GO:0004674;GO:0004704;GO:0005524;GO:0005634;GO:0005737;GO:0005737;GO:0006468;GO:0006468;GO:0007252;GO:0008384;GO:0008630;GO:0010884;GO:0016605;GO:0018105;GO:0031625;GO:0031625;GO:0031966;GO:0034340;GO:0035456;GO:0036435;GO:0036435;GO:0038061;GO:0043123;GO:0045087;GO:0051260;GO:0098586;	K07211	EC:2.7.11.10	-	-	inhibitor of nuclear factor kappa B kinase subunitepsilon [Source:HGNC Symbol;Acc:HGNC:14552]	430480	-	up
ENSGALG00000013495	20.6326	65.4293	3.17117	0.00747635	27	4726168	4730946	+	4779	-	-	-	-	-	-	transcript_id=ENSGALT00000021983.4"	426132	Q5ZHP1	up
ENSGALG00000013546	3.58656	14.4413	4.0265	0.0437915	Z	16649073	16655150	-	6078	-	GO:0004252;GO:0006508;GO:0006508;GO:0008233;GO:0008236;GO:0016787;	-	-	-	-	transcript_id=ENSGALT00000029348.4"	426168	F1N918	up
ENSGALG00000013548	1.13879	20.6379	18.1225	0.0180565	Z	16662049	16666243	+	4195	GZMA	GO:0004252;GO:0004252;GO:0005634;GO:0006508;GO:0006508;GO:0008233;GO:0008236;GO:0008236;GO:0016787;GO:0032078;GO:0042803;GO:0043065;GO:0043392;GO:0051354;GO:0051603;	K01352	EC:3.4.21.78	-	-	granzyme A precursor [Source:RefSeqpeptide;Acc:NP_989788]	395108	Q7SZC3	up
ENSGALG00000013604	5.88564	25.071	4.25969	0.00990577	3	49646763	49653486	+	6724	VIP	GO:0005179;GO:0005179;GO:0005576;GO:0005576;GO:0010579;GO:0030819;GO:0032812;GO:0032880;GO:0043005;GO:0043204;GO:0045732;GO:0048242;GO:0048255;GO:0070459;GO:0005179;GO:0005179;GO:0005576;GO:0005576;GO:0030819;GO:0032812;GO:0043005;GO:0048242;GO:0048255;GO:0070459;	K05264	-	NOG44083	S	vasoactive intestinal peptide [Source:HGNCSymbol;Acc:HGNC:12693]	396323	P48143	up
ENSGALG00000013640	61.5948	222.112	3.60602	0.0495333	2	90869313	90887287	+	17975	-	GO:0005886;GO:0016020;GO:0019911;GO:0043209;	K17269	-	NOG266773	-	Myelin basic protein [Source:UniProtKB/Swiss-Prot;Acc:P15720]	396217	P15720	up
ENSGALG00000013747	4.99549	20.8625	4.17627	0.0171624	3	52365943	52372134	+	6192	TAGAP	GO:0007165;	K20654	-	-	-	T-cell activation RhoGTPase activating protein[Source:HGNC Symbol;Acc:HGNC:15669]	421662	-	up
ENSGALG00000014127	0	4.93374	Inf	0.0424739	4	66975729	66988120	+	12392	TXK	GO:0000166;GO:0000978;GO:0001012;GO:0001077;GO:0004672;GO:0004713;GO:0004713;GO:0004715;GO:0004715;GO:0005524;GO:0005524;GO:0005634;GO:0005737;GO:0006357;GO:0006366;GO:0006468;GO:0006468;GO:0007169;GO:0007229;GO:0010543;GO:0016301;GO:0016310;GO:0016740;GO:0030154;GO:0031234;GO:0032729;GO:0038083;GO:0042127;GO:0042246;GO:0045087;GO:0045944;GO:0046777;GO:0060335;	K08016	EC:2.7.10.2	-	-	TXK tyrosine kinase [Source:HGNCSymbol;Acc:HGNC:12434]	770387	-	up
ENSGALG00000014144	20.6311	101.41	4.91539	0.00140441	4	67078880	67183662	+	104783	CORIN	GO:0003050;GO:0003050;GO:0004252;GO:0004252;GO:0004252;GO:0005886;GO:0006508;GO:0007565;GO:0007565;GO:0008217;GO:0009986;GO:0015629;GO:0016020;GO:0016020;GO:0016021;GO:0016486;GO:0016486;GO:0016486;GO:0016604;GO:0035813;	K09614	EC:3.4.21.-	-	-	corin, serine peptidase [Source:HGNCSymbol;Acc:HGNC:19012]	100857733	-	up
ENSGALG00000014362	0	7.41253	Inf	0.00771412	1	76641354	76652029	+	10676	CD86	GO:0016020;GO:0016021;	K05413	-	-	-	transcript_id=ENSGALT00000037176.2"	427944	Q3BKZ5	up
ENSGALG00000014561	23.0114	477.378	20.7453	2.69803e-14	1	77339324	77348760	+	9437	PTPN6	GO:0001784;GO:0002244;GO:0002924;GO:0004721;GO:0004725;GO:0004725;GO:0004725;GO:0005001;GO:0005634;GO:0005730;GO:0005737;GO:0005737;GO:0005911;GO:0006470;GO:0006470;GO:0006470;GO:0008283;GO:0008284;GO:0014068;GO:0016311;GO:0016787;GO:0016791;GO:0017124;GO:0018108;GO:0019901;GO:0030154;GO:0030220;GO:0033277;GO:0033630;GO:0035335;GO:0035556;GO:0035855;GO:0042105;GO:0042130;GO:0042169;GO:0042267;GO:…	K05697	EC:3.1.3.48	-	-	protein tyrosine phosphatase, non-receptor type 6[Source:HGNC Symbol;Acc:HGNC:9658]	427947	Q5F3I5	up
ENSGALG00000014585	61.8463	3193.98	51.6439	2.09314e-05	19	4767118	4768209	+	1092	-	GO:0002548;GO:0005576;GO:0005615;GO:0006954;GO:0006955;GO:0007186;GO:0008009;GO:0008009;GO:0030593;GO:0043547;GO:0048020;GO:0048247;GO:0070098;GO:0070374;GO:0071346;GO:0071347;GO:0071356;	-	-	-	-	transcript_id=ENSGALT00000023517.4"	417534	-	up
ENSGALG00000014754	1.86698	28.4796	15.2544	1.91235e-05	1	78077450	78225862	-	148413	-	GO:0001948;GO:0003823;GO:0005515;GO:0006910;GO:0006911;GO:0006958;GO:0009897;GO:0016020;GO:0016021;GO:0034987;GO:0042105;GO:0042571;GO:0042742;GO:0045087;GO:0050853;GO:0050871;GO:0072562;	-	-	-	-	transcript_id=ENSGALT00000089924.1"	-	-	up
ENSGALG00000014847	76.7324	334.719	4.36216	0.000110013	2	101194874	101272482	+	77609	MYOM1	-	-	-	-	-	myomesin 1 [Source:HGNC Symbol;Acc:HGNC:7613]"	395805	A0A1D5PSF9	up
ENSGALG00000014944	3.57199	16.0942	4.50567	0.0264166	Z	24104489	24105856	+	1368	GCNT4	GO:0002121;GO:0008375;GO:0016020;GO:0016020;GO:0016021;GO:0042403;GO:0048729;GO:0048872;GO:0060993;	K09663	EC:2.4.1.-	-	-	glucosaminyl (N-acetyl) transferase 4, core 2[Source:HGNC Symbol;Acc:HGNC:17973]	427207	E1C421	up
ENSGALG00000014962	1.24004	14.6534	11.8168	0.00364303	3	64018364	64020812	-	2449	FAM26F	GO:0005261;GO:0005887;GO:0016020;GO:0016021;GO:0034220;GO:0098655;	-	-	-	-	family with sequence similarity 26 member F[Source:HGNC Symbol;Acc:HGNC:33391]	421744	E1C3Z9	up
ENSGALG00000014973	33.1619	71.76	2.16393	0.0242789	1	79937492	79945119	+	7628	-	GO:0004930;GO:0004965;GO:0007186;GO:0016020;GO:0016021;GO:0016021;	K04617	-	-	-	transcript_id=ENSGALT00000024150.6"	418333	F1NM68	up
ENSGALG00000014997	19.2291	52.4743	2.7289	0.011444	1	80169358	80186176	-	16819	PLA1A	GO:0002080;GO:0005576;GO:0005615;GO:0006629;GO:0008970;GO:0052689;GO:0070062;	K13618	EC:3.1.1.-	-	-	phospholipase A1 member A [Source:HGNCSymbol;Acc:HGNC:17661]	770199	F1NM35	up
ENSGALG00000015056	34.2024	91.9093	2.68721	0.00730679	2	103493136	103529171	+	36036	-	GO:0005102;GO:0007155;GO:0030155;GO:0030334;GO:0045995;	-	-	-	-	-	-	-	up
ENSGALG00000015124	70.0728	159.515	2.27642	0.0456965	2	104548663	104644852	-	96190	KCTD1	GO:0003714;GO:0005634;GO:0008134;GO:0042802;GO:0045892;GO:0051260;	-	-	-	-	potassium channel tetramerization domain containing1 [Source:HGNC Symbol;Acc:HGNC:18249]	421087	-	up
ENSGALG00000015134	0	24.4562	Inf	1.87977e-05	1	83204422	83207367	-	2946	-	GO:0004857;GO:0006629;GO:0034361;GO:0042627;GO:0043086;GO:0045735;	-	-	NOG236889	-	Apovitellenin-1 [Source:UniProtKB/Swiss-Prot;Acc:P02659]	396476	P02659	up
ENSGALG00000015143	2.43638	18.0859	7.42329	0.00485173	2	106466187	106475058	+	8872	-	GO:0001555;GO:0005179;GO:0005515;GO:0005515;GO:0005576;GO:0005615;GO:0006461;GO:0006810;GO:0009615;GO:0019904;GO:0030136;GO:0032991;GO:0036094;GO:0042562;GO:0042572;GO:0042572;GO:0043234;GO:0046982;GO:0051262;GO:0060417;GO:0070324;GO:0070324;GO:0070327;GO:0070327;	K20731	-	NOG321124	-	Transthyretin [Source:UniProtKB/Swiss-Prot;Acc:P27731]	396277	P27731	up
ENSGALG00000015183	53.0026	159.522	3.0097	0.000142876	2	106851537	106876449	-	24913	-	GO:0005525;GO:0005794;GO:0006904;GO:0007264;GO:0009306;GO:0032593;GO:0032869;	-	-	-	-	transcript_id=ENSGALT00000024501.5"	-	-	up
ENSGALG00000015192	2.11562	21.9159	10.3591	0.00063072	28	3241767	3243886	-	2120	-	GO:0004252;GO:0006508;GO:0006508;GO:0008219;GO:0008233;GO:0008236;GO:0008236;GO:0016787;	K08649	EC:3.4.21.-	-	-	transcript_id=ENSGALT00000024511.5"	100859124	F1NTI2	up
ENSGALG00000015216	9.77537	31.5891	3.2315	0.0381024	Z	44064049	44115933	+	51885	SYK	GO:0000166;GO:0001945;GO:0002250;GO:0002281;GO:0002281;GO:0002283;GO:0002283;GO:0002366;GO:0002376;GO:0002554;GO:0004672;GO:0004713;GO:0004713;GO:0004713;GO:0004715;GO:0004715;GO:0005102;GO:0005524;GO:0005524;GO:0005737;GO:0005737;GO:0005829;GO:0005886;GO:0006468;GO:0006468;GO:0006954;GO:0007159;GO:0007169;GO:0007229;GO:0010543;GO:0016020;GO:0016301;GO:0016310;GO:0016477;GO:0016740;GO:0018108;GO:…	K05855	EC:2.7.10.2	COG0515	T	spleen associated tyrosine kinase [Source:HGNCSymbol;Acc:HGNC:11491]	427272	F1N9Y5	up
ENSGALG00000015474	12.9385	87.7403	6.78135	0.00914311	1	92260427	92282945	+	22519	-	GO:0016020;GO:0016021;	K05412	-	-	-	transcript_id=ENSGALT00000024957.5"	768950	Q5F3J1	up
ENSGALG00000015762	117.651	244.118	2.07494	0.00524579	3	75814635	75817247	+	2613	LYRM2	GO:0005739;	-	-	-	-	LYR motif containing 2 [Source:HGNCSymbol;Acc:HGNC:25229]	421812	E1C4T4	up
ENSGALG00000015812	71.6232	143.973	2.01015	0.0147879	3	76778797	76781338	-	2542	SMIM8	GO:0016020;GO:0016021;	-	-	-	-	small integral membrane protein 8 [Source:HGNCSymbol;Acc:HGNC:21401]	421827	F1P1R4	up
ENSGALG00000015846	26.2044	54.6954	2.08727	0.0468028	3	77916880	77987344	+	70465	SNAP91	GO:0005543;GO:0005545;GO:0030136;GO:0030276;GO:0048268;GO:0005543;GO:0005545;GO:0030136;GO:0030276;GO:0048268;	K20043	-	-	-	synaptosome associated protein 91 [Source:HGNCSymbol;Acc:HGNC:14986]	428635	Q5ZLX6	up
ENSGALG00000015895	440.478	1223.34	2.77731	1.79967e-05	3	80361173	80362338	+	1166	HTR1B	GO:0002031;GO:0004871;GO:0004930;GO:0004930;GO:0004993;GO:0004993;GO:0004993;GO:0004993;GO:0005737;GO:0005886;GO:0005886;GO:0005886;GO:0005887;GO:0005887;GO:0007165;GO:0007186;GO:0007186;GO:0007198;GO:0007205;GO:0007268;GO:0007631;GO:0008144;GO:0014063;GO:0016020;GO:0016021;GO:0016021;GO:0030594;GO:0030818;GO:0035690;GO:0042310;GO:0042493;GO:0046849;GO:0046849;GO:0050795;GO:0051378;GO:0071312;GO:…	K04153	-	-	-	5-hydroxytryptamine receptor 1B [Source:HGNCSymbol;Acc:HGNC:5287]	421858	D3Y1H8	up
ENSGALG00000016086	85.1605	385.119	4.52228	0.045739	4	90250537	90252229	+	1693	EGR4	GO:0003676;GO:0046872;	K12498	-	-	-	early growth response 4 [Source:HGNCSymbol;Acc:HGNC:3241]	422950	E1BRY3	up
ENSGALG00000016227	1.91068	36.3832	19.042	0.000617805	1	111894570	111895715	-	1146	GPR34	GO:0004871;GO:0004930;GO:0004930;GO:0005887;GO:0007165;GO:0007186;GO:0007186;GO:0016020;GO:0016021;GO:0016021;GO:0035589;GO:0045028;	K08383	-	-	-	G protein-coupled receptor 34 [Source:HGNCSymbol;Acc:HGNC:4490]	771199	Q6XCE1	up
ENSGALG00000016261	4.69695	82.0153	17.4614	2.15898e-11	1	113150989	113183645	-	32657	CYBB	GO:0016020;GO:0016020;GO:0016021;GO:0016491;GO:0016491;GO:0055114;GO:0055114;	K21421	EC:1.-.-.-	NOG287712	-	cytochrome b-245 beta chain [Source:HGNCSymbol;Acc:HGNC:2578]	418581	A7E3K8	up
ENSGALG00000016325	13.6605	226.505	16.5811	0.000363905	3	88741974	88748682	+	6709	-	GO:0004364;GO:0004364;GO:0005615;GO:0006749;GO:0008152;GO:0016740;	K00799	EC:2.5.1.18	NOG266414	-	Glutathione S-transferase [Source:UniProtKB/Swiss-Prot;Acc:Q08392]	414896	Q08392	up
ENSGALG00000016348	1170.23	2596.29	2.21862	0.0175038	1	118319065	118321891	-	2827	SAT1	GO:0001525;GO:0004145;GO:0004145;GO:0004145;GO:0005622;GO:0005737;GO:0005829;GO:0008080;GO:0009447;GO:0016740;GO:0016746;GO:0019809;GO:0032918;GO:0042127;GO:0046208;	K00657	EC:2.3.1.57	-	-	Diamine acetyltransferase 1[Source:UniProtKB/Swiss-Prot;Acc:Q8AXL1]	374006	Q8AXL1;F1NBG7	up
ENSGALG00000016476	162.871	338.144	2.07615	0.00400842	3	101812193	101813380	-	1188	TTC32	-	-	-	-	-	tetratricopeptide repeat domain 32 [Source:HGNCSymbol;Acc:HGNC:32954]	-	-	up
ENSGALG00000016485	3671.64	8681.06	2.36436	0.000104451	3	102140473	102142807	+	2335	RHOB	GO:0000910;GO:0005525;GO:0005634;GO:0005769;GO:0005770;GO:0005886;GO:0005886;GO:0005925;GO:0006886;GO:0007155;GO:0007264;GO:0008333;GO:0010008;GO:0010595;GO:0016020;GO:0019003;GO:0030334;GO:0030336;GO:0032154;GO:0043065;GO:0045766;GO:0045786;GO:0061154;GO:0070062;GO:0070301;GO:0071479;	K07856	-	COG1100	R	ras homolog family member B [Source:HGNCSymbol;Acc:HGNC:668]	395734	O93468	up
ENSGALG00000016564	8.60297	48.5611	5.64469	0.00016345	3	105498872	105511445	+	12574	PTK2B	GO:0001525;GO:0001954;GO:0002040;GO:0002315;GO:0002688;GO:0004672;GO:0004672;GO:0004713;GO:0004713;GO:0004715;GO:0004715;GO:0004715;GO:0004715;GO:0004871;GO:0005102;GO:0005524;GO:0005634;GO:0005634;GO:0005856;GO:0005925;GO:0005925;GO:0006468;GO:0006468;GO:0007010;GO:0007155;GO:0007165;GO:0007166;GO:0007172;GO:0007173;GO:0007229;GO:0008284;GO:0008284;GO:0008285;GO:0008360;GO:0008360;GO:0010595;GO:…	K05871	EC:2.7.10.2	-	-	protein tyrosine kinase 2 beta [Source:HGNCSymbol;Acc:HGNC:9612]	421998	-	up
ENSGALG00000016590	7.57999	40.0933	5.28936	0.000493358	1	123406951	123414379	-	7429	TLR7	GO:0002376;GO:0002755;GO:0003727;GO:0004888;GO:0006954;GO:0006955;GO:0007165;GO:0016020;GO:0016021;GO:0016021;GO:0034154;GO:0045087;GO:0051607;GO:0001932;GO:0002376;GO:0002755;GO:0003725;GO:0003727;GO:0003727;GO:0003727;GO:0004888;GO:0005737;GO:0005764;GO:0005768;GO:0005783;GO:0005886;GO:0006955;GO:0007165;GO:0007252;GO:0016020;GO:0016021;GO:0016021;GO:0032009;GO:0032722;GO:0032755;GO:0032757;GO:…	K05404	-	-	-	toll like receptor 7 [Source:HGNCSymbol;Acc:HGNC:15631]	418638	Q5ZJD0	up
ENSGALG00000016661	6.89233	84.4516	12.253	3.68789e-05	3	107708021	107727966	+	19946	BLK	GO:0000166;GO:0004672;GO:0004713;GO:0004713;GO:0004715;GO:0004715;GO:0004715;GO:0005102;GO:0005524;GO:0005524;GO:0006468;GO:0007169;GO:0016301;GO:0016310;GO:0016477;GO:0016740;GO:0030154;GO:0031234;GO:0032024;GO:0038083;GO:0042127;GO:0045087;GO:0050853;	K08890	EC:2.7.10.2	-	-	BLK proto-oncogene, Src family tyrosine kinase[Source:HGNC Symbol;Acc:HGNC:1057]	422035	-	up
ENSGALG00000016693	5.79969	153.364	26.4436	4.34473e-08	1	129222918	129238398	-	15481	-	GO:0004896;GO:0016020;GO:0016020;GO:0016021;GO:0019221;	K05066	-	-	-	transcript_id=ENSGALT00000026942.4"	418666	F1NFE8	up
ENSGALG00000016719	628.624	1334.91	2.12354	0.00108446	3	110408257	110440867	-	32611	TNFRSF21	GO:0001783;GO:0002250;GO:0005031;GO:0005887;GO:0005887;GO:0006915;GO:0006954;GO:0006955;GO:0006959;GO:0007165;GO:0016020;GO:0016021;GO:0030424;GO:0030889;GO:0031226;GO:0031642;GO:0031642;GO:0032496;GO:0033209;GO:0042127;GO:0042130;GO:0042552;GO:0042981;GO:0048713;GO:0048713;GO:0050852;GO:0051402;GO:0071356;GO:0097190;GO:0097252;GO:2000663;GO:2000666;GO:2001180;	K05157	-	-	-	TNF receptor superfamily member 21 [Source:HGNCSymbol;Acc:HGNC:13469]	422062	Q98SM6	up
ENSGALG00000016721	97.7401	196.762	2.01312	0.0101323	1	130111878	130130047	-	18170	PLCXD1	GO:0006629;GO:0008081;	-	-	-	-	phosphatidylinositol specific phospholipase C Xdomain containing 1 [Source:HGNC Symbol;Acc:HGNC:23148]	418673	E1BW76	up
ENSGALG00000016981	4.49128	24.7686	5.51482	0.00314731	1	167851112	167853754	+	2643	-	GO:0003674;GO:0005575;GO:0008150;	-	-	NOG44556	S	Spermatid-associated protein[Source:UniProtKB/Swiss-Prot;Acc:A1KXM5]	418848	A1KXM5	up
ENSGALG00000016986	186.991	1557.67	8.33022	1.54141e-15	1	168016257	168044872	-	28616	LCP1	GO:0001725;GO:0001726;GO:0001726;GO:0001891;GO:0002102;GO:0002286;GO:0003779;GO:0005509;GO:0005615;GO:0005737;GO:0005737;GO:0005737;GO:0005829;GO:0005884;GO:0005884;GO:0005884;GO:0005886;GO:0005925;GO:0010737;GO:0015629;GO:0016477;GO:0022617;GO:0030175;GO:0032432;GO:0032432;GO:0033157;GO:0042802;GO:0051015;GO:0051015;GO:0051015;GO:0051017;GO:0051017;GO:0051017;GO:0051020;GO:0051639;GO:0051764;GO:…	K17276	-	COG5069	Z	lymphocyte cytosolic protein 1 [Source:HGNCSymbol;Acc:HGNC:6528]	418852	Q5ZLW0	up
ENSGALG00000017044	9.45144	71.7934	7.59603	0.0168396	1	171798604	171935943	+	137340	TRPC4	GO:0005216;GO:0005262;GO:0005886;GO:0005886;GO:0005887;GO:0005901;GO:0005911;GO:0006811;GO:0006828;GO:0008013;GO:0009986;GO:0014051;GO:0015279;GO:0015279;GO:0015279;GO:0016020;GO:0016020;GO:0016021;GO:0016021;GO:0016323;GO:0030863;GO:0034704;GO:0043234;GO:0045121;GO:0045296;GO:0048709;GO:0051480;GO:0055085;GO:0070509;GO:0070588;GO:0070679;	K04967	-	-	-	transient receptor potential cation channelsubfamily C member 4 [Source:HGNC Symbol;Acc:HGNC:12336]	418895	E1C0Y0	up
ENSGALG00000017150	28.4255	61.6099	2.16741	0.0237173	1	179517182	179576104	+	58923	ARHGAP20	GO:0005096;GO:0007165;GO:0043547;	K20641	-	-	-	Rho GTPase activating protein 20 [Source:HGNCSymbol;Acc:HGNC:18357]	418962	E1C0R6	up
ENSGALG00000017321	862.04	1824.36	2.11633	0.000850823	1	195634901	195642445	+	7545	PLEKHB1	GO:0016020;GO:0016021;GO:0016021;GO:0016021;GO:0045595;	-	-	NOG44470	-	pleckstrin homology domain containing B1[Source:HGNC Symbol;Acc:HGNC:19079]	419064	Q5F3E0	up
ENSGALG00000017362	4.57421	137.753	30.1152	5.01762e-08	13	11459253	11468309	+	9057	-	-	K20413	-	-	-	transcript_id=ENSGALT00000079973.1"	416249	Q5ZKI8;A0A1D5PPR4	up
ENSGALG00000017395	18.9192	46.1316	2.43835	0.0268542	2	18064334	18066838	+	2505	-	-	-	-	-	-	transcript_id=ENSGALT00000038352.4"	-	-	up
ENSGALG00000018700	27.0015	82.4598	3.0539	0.000918102	17	6614744	6624037	+	9294	PLPP7	GO:0005635;GO:0010832;GO:0016020;GO:0016021;	-	-	-	-	phospholipid phosphatase 7 (inactive) [Source:HGNCSymbol;Acc:HGNC:28174]	417178	E1BQ85	up
ENSGALG00000019147	2.63195	26.0632	9.90262	0.000189318	1	129240115	129253041	-	12927	-	GO:0016020;GO:0016021;	-	-	-	-	transcript_id=ENSGALT00000030264.4"	418667	E1C777	up
ENSGALG00000019663	13.1785	57.4244	4.35744	0.000229455	2	20648060	20650838	+	2779	ACBD7	GO:0000062;	-	-	-	-	acyl-CoA binding domain containing 7 [Source:HGNCSymbol;Acc:HGNC:17715]	420531	-	up
ENSGALG00000019755	2.5307	34.5557	13.6546	5.72383e-06	18	10510367	10511097	-	731	-	-	K20395	-	-	-	transcript_id=ENSGALT00000031378.3"	769812	Q2YHT8	up
ENSGALG00000019845	0	6.49436	Inf	0.0152115	3	107891531	107894588	+	3058	-	GO:0005576;GO:0005576;GO:0005615;GO:0005623;GO:0005737;GO:0006952;GO:0006952;GO:0031640;GO:0042742;GO:0050829;GO:0050832;	-	-	NOG277772	-	Gallinacin-9 [Source:UniProtKB/Swiss-Prot;Acc:Q6QLR1]	414343	Q6QLR1	up
ENSGALG00000020320	303.767	688.065	2.26511	0.0287041	4	2416509	2419167	+	2659	-	-	-	-	-	-	transcript_id=ENSGALT00000032405.5"	-	-	up
ENSGALG00000020415	170.139	424.185	2.49317	0.00021539	5	38520058	38563636	+	43579	IFT43	GO:0030991;	K19675	-	-	-	intraflagellar transport 43 [Source:HGNCSymbol;Acc:HGNC:29669]	771922	A0A1D5PGF9	up
ENSGALG00000020836	3.95866	21.1786	5.34993	0.00543462	7	12480858	12488246	-	7389	-	-	-	-	-	-	transcript_id=ENSGALT00000033404.4"	-	-	up
ENSGALG00000021139	163.848	2042.66	12.4668	0.00162972	15	7973416	7997739	-	24324	-	GO:0002377;GO:0005615;GO:0006955;GO:0002377;GO:0005615;GO:0006955;	-	-	-	-	transcript_id=ENSGALT00000009519.5"	416928	R9PXM5	up
ENSGALG00000021143	20.2528	160.091	7.90464	4.09914e-09	8	3658171	3666375	-	8205	RGS18	GO:0005096;GO:0005096;GO:0005737;GO:0005737;GO:0005886;GO:0007186;GO:0008277;GO:0043547;	K16449	-	-	-	regulator of G-protein signaling 18 [Source:HGNCSymbol;Acc:HGNC:14261]	424361	E1C5A6	up
ENSGALG00000021273	22.6514	71.1023	3.13898	0.00224564	24	5391162	5394288	-	3127	TMPRSS13	GO:0004252;GO:0005044;GO:0006508;GO:0006508;GO:0006898;GO:0008233;GO:0008236;GO:0016020;GO:0016020;GO:0016021;GO:0016787;	K09643	-	-	-	transmembrane protease, serine 13 [Source:HGNCSymbol;Acc:HGNC:29808]	100859131	-	up
ENSGALG00000021355	2.75021	43.1062	15.6738	2.57425e-05	Z	9016408	9024018	+	7611	-	GO:0004721;GO:0004725;GO:0006470;GO:0016311;GO:0016787;GO:0016791;GO:0035335;GO:0004721;GO:0004725;GO:0006470;GO:0016311;GO:0016787;GO:0016791;GO:0035335;	-	-	-	-	transcript_id=ENSGALT00000045403.2"	-	-	up
ENSGALG00000021357	2.23836	18.1792	8.12167	0.00316376	20	5257029	5258186	+	1158	-	-	-	-	-	-	transcript_id=ENSGALT00000034451.5"	419181	E1BT54	up
ENSGALG00000021395	21.0925	400.298	18.9782	2.39928e-06	18	7999197	8020520	-	21324	-	GO:0000166;GO:0005215;GO:0005524;GO:0005524;GO:0006810;GO:0016020;GO:0016021;GO:0016021;GO:0016887;	K05651	-	-	-	transcript_id=ENSGALT00000034529.4"	417443	E1BSC3	up
ENSGALG00000021450	0.641507	10.7419	16.7449	0.00756857	11	1108934	1128649	-	19716	-	-	-	-	-	-	transcript_id=ENSGALT00000056684.1"	415662	A0A1D5PSE2	up
ENSGALG00000021451	2.40032	46.7732	19.4862	4.37106e-08	11	1103753	1106406	-	2654	-	-	-	-	-	-	transcript_id=ENSGALT00000001061.5"	415661	F1N9C1	up
ENSGALG00000021525	1946.66	4502.6	2.31299	0.00021225	10	2531907	2533175	-	1269	-	-	-	-	-	-	transcript_id=ENSGALT00000034796.4"	769957	F1NVG0	up
ENSGALG00000021529	16.8396	90.1942	5.35608	0.00550442	15	782851	785096	+	2246	GP1BB	GO:0016020;GO:0016021;GO:0042802;	K06262	-	-	-	glycoprotein Ib platelet beta subunit [Source:HGNCSymbol;Acc:HGNC:4440]	107051576	E1BW95	up
ENSGALG00000021569	38.6208	1566.73	40.567	2.20151e-10	21	6088915	6090874	-	1960	C1QA	GO:0005576;GO:0005576;GO:0005581;GO:0005615;GO:0006956;GO:0006958;GO:0006958;GO:0070062;	K03986	-	-	-	complement C1q A chain [Source:HGNCSymbol;Acc:HGNC:1241]	419504	E1BSP0	up
ENSGALG00000021884	13.2777	37.6175	2.83313	0.0233246	28	3447582	3448084	-	503	-	-	-	-	-	-	transcript_id=ENSGALT00000035428.4"	-	-	up
ENSGALG00000022750	0.335321	7.86666	23.4601	0.0177158	1	144625392	144630634	+	5243	GPR18	GO:0002300;GO:0002305;GO:0002689;GO:0004871;GO:0004930;GO:0004930;GO:0004930;GO:0005887;GO:0007165;GO:0007186;GO:0007186;GO:0016020;GO:0016021;GO:0016021;GO:0030217;GO:0032720;GO:0035025;GO:0051482;	K08410	-	-	-	G protein-coupled receptor 18 [Source:HGNCSymbol;Acc:HGNC:4472]	100858263	F1NA96	up
ENSGALG00000022875	77.3775	204.198	2.63899	0.000457271	2	98303218	98307540	-	4323	-	GO:0016020;GO:0016021;	-	-	-	-	transcript_id=ENSGALT00000089776.1"	421050	-	up
ENSGALG00000022980	636.712	1460.19	2.29333	0.018026	1	72191984	72195253	+	3270	CDKN1B	GO:0000082;GO:0000082;GO:0001890;GO:0004861;GO:0004861;GO:0005634;GO:0005634;GO:0005634;GO:0005737;GO:0005737;GO:0005737;GO:0005829;GO:0006813;GO:0006919;GO:0007050;GO:0007050;GO:0007050;GO:0007096;GO:0007219;GO:0007605;GO:0008284;GO:0008285;GO:0008285;GO:0008656;GO:0010942;GO:0016301;GO:0016310;GO:0019903;GO:0030308;GO:0031116;GO:0031464;GO:0033673;GO:0042127;GO:0042326;GO:0043066;GO:0043231;GO:…	K06624	-	NOG245842	-	cyclin dependent kinase inhibitor 1B [Source:HGNCSymbol;Acc:HGNC:1785]	374106	Q8JIV2	up
ENSGALG00000023122	21.7276	72.1519	3.32074	0.000879511	4	52134776	52136779	-	2004	-	GO:0006805;GO:0008146;GO:0016740;GO:0042403;GO:0051923;	K01025	EC:2.8.2.-	-	-	transcript_id=ENSGALT00000019279.4"	422661	F1NMA3	up
ENSGALG00000023411	2.42946	37.8024	15.56	1.10224e-05	Z	21298861	21305055	-	6195	CD180	GO:0002224;GO:0002322;GO:0004872;GO:0005887;GO:0006954;GO:0016020;GO:0016021;GO:0031666;GO:0031666;GO:0071222;	K06555	-	-	-	CD180 molecule [Source:HGNC Symbol;Acc:HGNC:6726]"	431584	-	up
ENSGALG00000023542	1559.95	6833.89	4.38083	1.44961e-10	21	6616878	6622890	-	6013	-	GO:0003824;GO:0004035;GO:0008152;GO:0016311;GO:0016787;GO:0016791;	K01077	EC:3.1.3.1	-	-	transcript_id=ENSGALT00000039123.3"	396317	Q92058	up
ENSGALG00000023622	29.662	1380.09	46.5271	0.000636661	Z	9164721	9165903	+	1183	-	GO:0005576;GO:0009374;GO:0019731;	-	-	NOG316013	-	Avidin [Source:UniProtKB/Swiss-Prot;Acc:P02701]"	396260	P02701	up
ENSGALG00000023689	493.342	1403.58	2.84505	7.93829e-06	17	6346895	6367468	+	20574	ASS1	GO:0000050;GO:0000052;GO:0000053;GO:0003723;GO:0004055;GO:0004055;GO:0005524;GO:0005739;GO:0006526;GO:0006531;GO:0016597;GO:0042802;GO:0043209;GO:0045429;GO:0070062;GO:0071499;GO:1903038;	K01940	EC:6.3.4.5	-	-	argininosuccinate synthase 1 [Source:HGNCSymbol;Acc:HGNC:758]	417185	Q5ZJ23	up
ENSGALG00000023772	296.238	1251.54	4.22476	0.00872846	21	4306473	4308156	-	1684	HSPB7	GO:0005634;GO:0005654;GO:0005737;GO:0005739;GO:0015629;GO:0016235;GO:0031005;	K09546	-	-	-	heat shock protein family B (small) member 7[Source:HGNC Symbol;Acc:HGNC:5249]	430280	E1BV54	up
ENSGALG00000023780	3.25889	29.1933	8.95808	0.000137925	26	4755757	4761750	-	5994	-	GO:0016020;GO:0016021;GO:0016020;GO:0016021;GO:0016020;GO:0016021;	-	-	-	-	transcript_id=ENSGALT00000035496.2"	768582	Q2YHU1	up
ENSGALG00000023781	7.24222	160.95	22.2239	0.00364367	26	4747954	4753562	-	5609	-	GO:0016020;GO:0016021;	K14378	-	NOG42611	R	transcript_id=ENSGALT00000063382.1"	419920	Q2YHU4	up
ENSGALG00000023886	7.76344	47.3153	6.09463	0.00504497	7	1803327	1832501	-	29175	ZNF804A	GO:0046872;GO:0046872;	-	-	-	-	zinc finger protein 804A [Source:HGNCSymbol;Acc:HGNC:21711]	-	-	up
ENSGALG00000024083	794.926	2005.91	2.52339	0.0495213	22	2509377	2510527	+	1151	C8orf4	GO:0002264;GO:0005112;GO:0005634;GO:0005634;GO:0005654;GO:0005730;GO:0005737;GO:0005737;GO:0005829;GO:0005886;GO:0016607;GO:0034605;GO:0042346;GO:0043620;GO:0045746;GO:1902806;GO:1903706;	-	-	-	-	chromosome 8 open reading frame 4 [Source:HGNCSymbol;Acc:HGNC:1357]	771032	E1C6H3	up
ENSGALG00000024272	8.18918	36.1699	4.41679	0.00263605	25	1885186	1886619	+	1434	S100A8	GO:0002523;GO:0005509;GO:0005615;GO:0005634;GO:0006914;GO:0006919;GO:0008017;GO:0008270;GO:0018119;GO:0030593;GO:0035662;GO:0045087;GO:0045111;GO:0046872;GO:0050544;GO:0050727;GO:0050729;GO:0050786;GO:0070062;GO:0070488;GO:2001244;	K21128	-	NOG47012	O	S100 calcium binding protein A8 [Source:HGNCSymbol;Acc:HGNC:10498]	426356	P28318	up
ENSGALG00000024486	867.875	3058.41	3.52402	5.95681e-08	4	83702035	83713880	-	11846	C4orf48	GO:0005576;	-	-	-	-	Neuropeptide-like protein C4orf48 homolog[Source:UniProtKB/Swiss-Prot;Acc:E1BRC3]	422894	-	up
ENSGALG00000025881	5.00313	50.8618	10.166	9.08946e-07	1	51576859	51607306	-	30448	-	GO:0016020;GO:0016021;GO:0016020;GO:0016021;	-	-	-	-	transcript_id=ENSGALT00000044611.2"	-	-	up
ENSGALG00000025898	170.906	373.965	2.18813	0.00479579	10	18699479	18727091	+	27613	SMAD6	GO:0005622;GO:0005634;GO:0005768;GO:0006355;GO:0010693;GO:0032331;GO:0050767;GO:1902832;GO:1902844;GO:1902879;	-	-	-	-	mothers against decapentaplegic homolog 6[Source:RefSeq peptide;Acc:NP_989579]	-	-	up
ENSGALG00000025937	4906.35	12128.4	2.47197	4.49427e-05	24	5378495	5386474	-	7980	FXYD6	GO:0005216;GO:0005886;GO:0005887;GO:0006811;GO:0016020;GO:0016020;GO:0016021;GO:0017080;GO:0034220;GO:2000649;	K13363	-	NOG40995	O	FXYD domain containing ion transport regulator 6[Source:HGNC Symbol;Acc:HGNC:4030]	770406	Q5ZM59	up
ENSGALG00000026092	1.00596	21.6648	21.5364	0.0029789	2	103694029	103711854	+	17826	HRH4	GO:0001505;GO:0004871;GO:0004930;GO:0004930;GO:0004969;GO:0004969;GO:0007165;GO:0007186;GO:0007186;GO:0016020;GO:0016020;GO:0016021;GO:0016021;GO:0001505;GO:0004871;GO:0004930;GO:0004930;GO:0004969;GO:0007165;GO:0007186;GO:0007186;GO:0016020;GO:0016021;GO:0016021;	K04151	-	-	-	histamine receptor H4 [Source:HGNCSymbol;Acc:HGNC:17383]	428525	E1C7I3	up
ENSGALG00000026167	17.6361	174.134	9.8737	1.48422e-12	18	2023339	2072419	-	49081	PIK3R5	GO:0005815;GO:0005829;GO:0005942;GO:0005944;GO:0007186;GO:0014065;GO:0043406;GO:0043551;GO:0046935;GO:0046935;	-	-	-	-	phosphoinositide-3-kinase regulatory subunit 5[Source:HGNC Symbol;Acc:HGNC:30035]	-	-	up
ENSGALG00000026207	56.1946	497.784	8.85822	0.00817064	5	16919059	16920630	-	1572	CNTF	GO:0005125;GO:0005127;GO:0005138;GO:0005615;GO:0005615;GO:0005737;GO:0005737;GO:0007275;GO:0007399;GO:0008083;GO:0008083;GO:0008083;GO:0008284;GO:0008284;GO:0010628;GO:0030154;GO:0030424;GO:0040007;GO:0042517;GO:0042517;GO:0042517;GO:0043524;GO:0043524;GO:0046533;GO:0046668;GO:0048143;GO:0048644;GO:0048666;GO:0048680;GO:0070120;GO:0070120;GO:0097058;	K05420	-	NOG114783	S	ciliary neurotrophic factor [Source:HGNCSymbol;Acc:HGNC:2169]	396488	Q02011	up
ENSGALG00000026250	6.52714	22.4414	3.43817	0.0296774	22	1405360	1406967	+	1608	-	GO:0005158;	-	-	-	-	transcript_id=ENSGALT00000044208.2"	-	-	up
ENSGALG00000026311	176.896	403.454	2.28074	0.000809645	1	54229629	54246246	-	16618	C12orf75	-	-	-	-	-	chromosome 12 open reading frame 75 [Source:HGNCSymbol;Acc:HGNC:35164]	771624	P0C915	up
ENSGALG00000026373	483.415	1251.99	2.58988	0.00468809	1	67009473	67016833	+	7361	KCNJ8	GO:0005242;GO:0005244;GO:0005887;GO:0006810;GO:0006811;GO:0006813;GO:0006813;GO:0007507;GO:0010107;GO:0015272;GO:0015272;GO:0015272;GO:0016020;GO:0016020;GO:0016021;GO:0016021;GO:0030016;GO:0032496;GO:0034765;GO:0043330;GO:0051607;GO:0098915;GO:1902282;GO:1990573;	K05001	-	-	-	potassium voltage-gated channel subfamily J member8 [Source:HGNC Symbol;Acc:HGNC:6269]	395973	-	up
ENSGALG00000026383	14523.8	39748.1	2.73676	0.0131842	1	123358484	123360112	-	1629	-	GO:0003785;GO:0007015;	K05764	-	-	-	transcript_id=ENSGALT00000043161.2"	408047	Q6WEB3	up
ENSGALG00000026525	8.98127	67.3261	7.49628	6.49865e-06	11	10433513	10434487	-	975	EBP	GO:0000050;GO:0000122;GO:0000978;GO:0001046;GO:0001077;GO:0001228;GO:0001228;GO:0001889;GO:0001892;GO:0003677;GO:0003700;GO:0003700;GO:0003700;GO:0003700;GO:0003705;GO:0003713;GO:0005634;GO:0005634;GO:0005634;GO:0005654;GO:0005667;GO:0006351;GO:0006355;GO:0006355;GO:0006357;GO:0006366;GO:0007005;GO:0007219;GO:0008134;GO:0008134;GO:0008203;GO:0008285;GO:0008285;GO:0010628;GO:0019900;GO:0019900;GO:…	K09055	-	-	-	CCAAT/enhancer binding protein alpha [Source:HGNCSymbol;Acc:HGNC:1833]	427549	Q90582	up
ENSGALG00000026781	7.48321	212.935	28.455	9.23981e-22	1	175088272	175096275	-	8004	ALOX5AP	GO:0002540;GO:0005634;GO:0005635;GO:0005783;GO:0006691;GO:0008047;GO:0016020;GO:0016021;GO:0016021;GO:0019370;GO:0019370;GO:0043085;	K20735	-	-	-	arachidonate 5-lipoxygenase activating protein[Source:HGNC Symbol;Acc:HGNC:436]	770904	R4GHN1	up
ENSGALG00000026884	5.51946	128.899	23.3535	2.64669e-16	Z	7161479	7165333	-	3855	-	GO:0004859;GO:0005576;GO:0043086;	-	-	-	-	transcript_id=ENSGALT00000046118.2"	426893	R4GJZ3	up
ENSGALG00000026914	244.742	522.768	2.136	0.00169418	13	10172796	10176454	-	3659	DOK3	GO:0005158;GO:0005737;GO:0007265;	-	-	-	-	docking protein 3 [Source:HGNCSymbol;Acc:HGNC:24583]	429960	A3R064	up
ENSGALG00000027036	3.69098	52.7302	14.2862	6.31653e-08	3	61397818	61403187	-	5370	PKIB	GO:0004862;GO:0004862;GO:0005634;GO:0005737;GO:0006469;GO:0032212;GO:0051973;GO:1904355;GO:2000480;	-	-	-	-	cAMP-dependent protein kinase inhibitor beta[Source:HGNC Symbol;Acc:HGNC:9018]	769402	R4GIA8	up
ENSGALG00000027069	2215.2	6037.08	2.72529	0.0422517	4	1806800	1808671	+	1872	-	GO:0003700;GO:0005634;GO:0005737;GO:0006355;GO:0070236;	-	-	NOG329226	-	transcript_id=ENSGALT00000042857.2"	768091	Q06AW4	up
ENSGALG00000027091	383.181	1008.99	2.63319	8.20207e-05	12	16329280	16330457	+	1178	-	GO:0004930;GO:0004930;GO:0005886;GO:0007186;GO:0016020;GO:0016021;GO:0016021;	-	-	-	-	transcript_id=ENSGALT00000045305.2"	-	-	up
ENSGALG00000027093	66.006	156.033	2.36392	0.00211913	4	69951720	69957151	+	5432	-	GO:0002376;GO:0002755;GO:0004888;GO:0006954;GO:0007165;GO:0016020;GO:0016021;GO:0016021;GO:0034166;GO:0045087;GO:0045087;GO:0050707;GO:0050729;	K05398	-	-	-	transcript_id=ENSGALT00000045694.2"	771173	-	up
ENSGALG00000027165	9.81834	780.453	79.4893	2.54548e-20	6	9299463	9300672	-	1210	-	GO:0001525;GO:0003676;GO:0004518;GO:0004519;GO:0004540;GO:0005576;GO:0005737;GO:0016787;GO:0050829;GO:0050830;GO:0090305;GO:0090501;	-	-	-	-	Ribonuclease homolog [Source:UniProtKB/Swiss-Prot;Acc:P30374]	423668	P30374;Q27J90	up
ENSGALG00000027198	134.008	275.877	2.05866	0.00340468	1	113937248	113961367	+	24120	TMEM47	GO:0005886;GO:0005911;GO:0016020;GO:0016021;GO:0016021;	-	-	-	-	transmembrane protein 47 [Source:HGNCSymbol;Acc:HGNC:18515]	418585	R4GIT0	up
ENSGALG00000027418	29.741	71.8222	2.41492	0.0190878	Z	9092468	9094041	+	1574	HINT2	GO:0003824;GO:0005730;GO:0005739;GO:0005739;GO:0044240;GO:2000757;	-	-	-	-	histidine triad nucleotide binding protein 2[Source:HGNC Symbol;Acc:HGNC:18344]	100859112	R4GGS3	up
ENSGALG00000027587	4.19966	74.2613	17.6827	7.06912e-11	28	2571688	2572773	-	1086	LRG1	GO:0001938;GO:0005160;GO:0005578;GO:0005615;GO:0005615;GO:0005615;GO:0007409;GO:0030511;GO:0043231;GO:0045766;GO:0050873;GO:0070062;	-	-	-	-	leucine rich alpha-2-glycoprotein 1 [Source:HGNCSymbol;Acc:HGNC:29480]	100858066	R4GGF1	up
ENSGALG00000027716	16.9825	82.5934	4.86343	0.00283529	5	12488069	12489867	-	1799	-	GO:0005576;GO:0005615;GO:0006953;GO:0034364;GO:0042056;GO:0050918;GO:0060326;	K20191	-	-	-	transcript_id=ENSGALT00000010127.5"	423079	F1NW65	up
ENSGALG00000027747	8.21458	73.2881	8.92172	8.45057e-08	Z	9025070	9030400	-	5331	-	GO:0016020;GO:0016021;	-	-	-	-	transcript_id=ENSGALT00000043228.1"	427414	D3UTA7	up
ENSGALG00000027765	2.58132	86.1323	33.3675	7.08912e-05	2	19491773	19522296	-	30524	MRC1L-D	GO:0016020;GO:0016021;GO:0030246;	K06560	-	-	-	transcript_id=ENSGALT00000045580.2"	771876	M1XJF4	up
ENSGALG00000027786	99.1852	215.58	2.17351	0.00391629	18	9931036	9933083	+	2048	SOCS3	GO:0001932;GO:0005622;GO:0007259;GO:0009968;GO:0016567;GO:0035556;GO:0042512;GO:0042518;GO:0043066;GO:0045595;GO:0045597;GO:0046426;GO:0046627;GO:0050728;GO:0060670;GO:0060674;GO:0060707;GO:0060708;	K04696	-	-	-	suppressor of cytokine signaling 3 [Source:HGNCSymbol;Acc:HGNC:19391]	395299	Q90X67	up
ENSGALG00000027789	18.9483	58.6366	3.09456	0.00278454	18	10524515	10529085	+	4571	RAB37	GO:0005525;GO:0005768;GO:0005886;GO:0006904;GO:0007264;GO:0008021;GO:0009306;GO:0072659;	-	-	-	-	RAB37, member RAS oncogene family [Source:HGNCSymbol;Acc:HGNC:30268]	-	-	up
ENSGALG00000027874	210.109	838.077	3.98876	0.0150254	5	24438649	24440766	+	2118	CHAC1	GO:0003839;GO:0003839;GO:0005112;GO:0005737;GO:0005802;GO:0005829;GO:0006751;GO:0006751;GO:0010955;GO:0016740;GO:0016746;GO:0022008;GO:0045746;GO:0070059;	K07232	-	-	-	ChaC glutathione specific gamma-glutamylcyclotransferase 1 [Source:HGNCSymbol;Acc:HGNC:28680]	423209	R4GKI4	up
ENSGALG00000027961	17.1964	107.559	6.25475	1.15486e-06	28	965935	973742	-	7808	-	GO:0004197;GO:0006508;	K07369	EC:3.4.22.-	-	-	mucosa-associated lymphoid tissue lymphomatranslocation protein 1-like [Source:RefSeqpeptide;Acc:NP_001026745]	429451	Q5F3X6	up
ENSGALG00000028142	12.0851	33.7161	2.78989	0.033491	Z	34263802	34278261	-	14460	HACD4	GO:0005783;GO:0005783;GO:0005789;GO:0006629;GO:0006631;GO:0006633;GO:0016020;GO:0016021;GO:0016829;GO:0018812;GO:0019899;GO:0030497;GO:0042761;GO:0102344;GO:0102345;	K10703	EC:4.2.1.134	-	-	3-hydroxyacyl-CoA dehydratase 4 [Source:HGNCSymbol;Acc:HGNC:20920]	427232	R4GIV6	up
ENSGALG00000028256	63.4586	135.232	2.13103	0.0130341	Z	8363765	8366761	-	2997	CCL19	GO:0001768;GO:0002407;GO:0002408;GO:0002548;GO:0005576;GO:0005615;GO:0005623;GO:0006954;GO:0006955;GO:0007186;GO:0008009;GO:0008009;GO:0008009;GO:0030593;GO:0031735;GO:0034695;GO:0042346;GO:0042379;GO:0043123;GO:0043547;GO:0043552;GO:0045860;GO:0046330;GO:0048020;GO:0048020;GO:0048247;GO:0051209;GO:0051897;GO:0070098;GO:0070374;GO:0070374;GO:0071346;GO:0071347;GO:0071356;GO:0071731;GO:0090023;GO:…	K05512	-	-	-	C-C motif chemokine ligand 19 [Source:HGNCSymbol;Acc:HGNC:10617]	427406	R4GM50	up
ENSGALG00000028304	5.07524	51.8556	10.2174	5.89055e-07	2	19570298	19596231	-	25934	-	GO:0004888;GO:0005887;GO:0007165;GO:0016020;GO:0016021;	K06560	-	-	-	transcript_id=ENSGALT00000043091.2"	771888	M1XGZ4	up
ENSGALG00000028357	0.926206	13.3247	14.3864	0.00355278	2	19456900	19489987	-	33088	-	GO:0004888;GO:0005887;GO:0007165;GO:0016020;GO:0016021;	K06560	-	-	-	transcript_id=ENSGALT00000046122.2"	428421	M1XGN6	up
ENSGALG00000028411	0.335321	7.04887	21.0212	0.0277523	Z	9011806	9015926	+	4121	-	GO:0016020;GO:0016021;	-	-	-	-	transcript_id=ENSGALT00000045677.2"	-	-	up
ENSGALG00000028466	639.815	1747.52	2.73128	0.00918067	11	1776707	1780905	-	4199	-	GO:0001934;GO:0005125;GO:0005157;GO:0005615;GO:0005615;GO:0008284;GO:0045651;	-	-	-	-	transcript_id=ENSGALT00000043296.2"	100858424	R4GIU3	up
ENSGALG00000028536	48.5552	688.75	14.1849	6.59098e-08	5	16906936	16909098	+	2163	MPEG1	-	-	-	-	-	macrophage expressed 1 [Source:HGNCSymbol;Acc:HGNC:29619]	100857954	R4GL52	up
ENSGALG00000028659	3.99717	33.2025	8.3065	0.000410341	16	118833	121187	-	2355	-	GO:0016020;GO:0016021;GO:0030246;	K10072	-	COG5076	BK	transcript_id=ENSGALT00000000183.4"	404776	Q6ZYP6	up
ENSGALG00000028790	17.187	131.524	7.65253	9.00014e-10	8	16666749	16675946	-	9198	DNASE2B	GO:0004520;GO:0004531;GO:0004531;GO:0004531;GO:0005576;GO:0005622;GO:0005737;GO:0006259;GO:0006309;GO:0016787;	K01158	EC:3.1.22.1	NOG145330	S	deoxyribonuclease 2 beta [Source:HGNCSymbol;Acc:HGNC:28875]	424540	Q2XP49	up
ENSGALG00000028803	5.43205	23.9846	4.41539	0.00868298	15	5834814	5835917	+	1104	B3GNT4	GO:0000139;GO:0005794;GO:0006486;GO:0008378;GO:0008532;GO:0016020;GO:0016020;GO:0016021;GO:0016740;GO:0016757;GO:0030311;	-	-	-	-	UDP-GlcNAc:betaGal beta-1,3-N-acetylglucosaminyltransferase 4 [Source:HGNCSymbol;Acc:HGNC:15683]	-	-	up
ENSGALG00000028866	490.552	1022.53	2.08445	0.00917143	27	5386659	5389962	+	3304	COASY	GO:0004140;GO:0004140;GO:0004140;GO:0004140;GO:0004595;GO:0004595;GO:0004595;GO:0005524;GO:0005759;GO:0015937;GO:0015937;GO:0015937;GO:0015937;GO:0016310;GO:0070062;	-	-	-	-	Coenzyme A synthase [Source:HGNCSymbol;Acc:HGNC:29932]	-	-	up
ENSGALG00000028928	109.723	6187.51	56.392	2.70405e-07	11	1094450	1100820	-	6371	LCAT	GO:0004607;GO:0004607;GO:0005615;GO:0005615;GO:0006629;GO:0006644;GO:0006656;GO:0008203;GO:0008203;GO:0008374;GO:0030301;GO:0034186;GO:0034364;GO:0034372;GO:0034375;GO:0034435;GO:0042158;GO:0042632;GO:0043691;GO:0046470;GO:0070062;GO:0090107;	K00650	EC:2.3.1.43	-	-	lecithin-cholesterol acyltransferase [Source:HGNCSymbol;Acc:HGNC:6522]	396136	P53760;R4GM71	up
ENSGALG00000029035	0	5.62449	Inf	0.044991	Z	9069948	9070853	-	906	-	-	-	-	-	-	transcript_id=ENSGALT00000043852.3"	-	-	up
ENSGALG00000029151	51.3371	172.037	3.35113	0.0266978	10	2537062	2540128	-	3067	-	GO:0016020;GO:0016021;	-	-	-	-	transcript_id=ENSGALT00000044983.3"	429941	-	up
ENSGALG00000029209	0	34.8398	Inf	4.97782e-10	AADN04000790.1	33391	34819	-	1429	-	-	-	-	-	-	transcript_id=ENSGALT00000065876.1"	-	-	up
ENSGALG00000029284	0	5.02699	Inf	0.0411709	AADN04012218.1	2182	7375	+	5194	-	-	-	-	-	-	transcript_id=ENSGALT00000066562.1"	-	-	up
ENSGALG00000029309	0	5.23067	Inf	0.0338649	AADN04000971.1	8022	30303	+	22282	CHIR-B5	-	-	-	-	-	Gallus gallus immunoglobulin-like receptor CHIR-B5(CHIR-B5), mRNA. [Source:RefSeq mRNA;Acc:NM_001146136]	-	-	up
ENSGALG00000029354	16.5796	55.3414	3.33793	0.00236091	AADN04000659.1	80260	98029	+	17770	GMIP	-	-	-	-	-	GEM interacting protein [Source:HGNCSymbol;Acc:HGNC:24852]	-	-	up
ENSGALG00000029367	2131.07	4297.52	2.0166	0.00147234	11	18663342	18665323	-	1982	CYBA	GO:0005737;GO:0005739;GO:0005768;GO:0005886;GO:0006801;GO:0006954;GO:0009055;GO:0016020;GO:0016020;GO:0016021;GO:0016175;GO:0016491;GO:0017004;GO:0017124;GO:0020037;GO:0032755;GO:0032760;GO:0034137;GO:0042554;GO:0043020;GO:0043020;GO:0043020;GO:0045087;GO:0045730;GO:0046872;GO:0046982;GO:0050766;GO:0051279;GO:0055114;GO:0055114;GO:0070257;GO:0072593;GO:1900426;GO:1903428;	K08009	-	-	-	cytochrome b-245 alpha chain [Source:HGNCSymbol;Acc:HGNC:2577]	100859840	Q5ZKT0	up
ENSGALG00000029406	104.7	237.522	2.26859	0.0029182	AADN04006241.1	6084	9792	+	3709	-	-	-	-	-	-	transcript_id=ENSGALT00000065670.1"	-	-	up
ENSGALG00000029472	3.03491	52.544	17.3132	0.000953334	AADN04000910.1	11479	14128	+	2650	CHIR-IG1-5	-	-	-	-	-	Gallus gallus immunoglobulin-like receptor CHIR-AB1-like (CHIR-IG1-5), mRNA. [Source:RefSeqmRNA;Acc:NM_001031331]	-	-	up
ENSGALG00000029569	7.4894	96.9336	12.9428	6.87413e-05	2	458816	461126	-	2311	-	-	-	-	-	-	transcript_id=ENSGALT00000073911.1"	429682	A0A1D5PHT2	up
ENSGALG00000029635	60.4498	188.46	3.11763	4.9618e-05	19	4042828	4052619	+	9792	-	-	-	-	-	-	transcript_id=ENSGALT00000065713.1"	-	-	up
ENSGALG00000029669	28.3222	925.585	32.6806	8.79538e-13	21	6086545	6088226	-	1682	C1QC	-	K03988	-	-	-	complement C1q C chain [Source:HGNCSymbol;Acc:HGNC:1245]	419503	A0A1D5PGB2	up
ENSGALG00000029684	35.0356	142.005	4.05317	0.0375331	AADN04015694.1	71	5337	-	5267	-	-	-	-	-	-	transcript_id=ENSGALT00000064516.1"	-	-	up
ENSGALG00000029718	1.86698	17.5662	9.40888	0.00466469	7	22717944	22722468	-	4525	-	-	-	-	-	-	transcript_id=ENSGALT00000082089.2"	-	-	up
ENSGALG00000029768	127.323	348.8	2.73949	0.00163464	5	58250293	58256449	+	6157	PTGDR	-	K04332	-	-	-	prostaglandin D2 receptor [Source:HGNCSymbol;Acc:HGNC:9591]	107051813	A0A1D5P7Q2	up
ENSGALG00000029857	40.2969	123.409	3.06248	0.000304777	2	4084786	4086964	+	2179	-	-	-	-	-	-	transcript_id=ENSGALT00000050127.1"	420413	A0A1D5PDA8	up
ENSGALG00000029899	580.012	1392.71	2.40118	0.0494865	2	23338682	23340713	+	2032	GNG11	-	K04546	-	-	-	G protein subunit gamma 11 [Source:HGNCSymbol;Acc:HGNC:4403]	771999	-	up
ENSGALG00000029968	1401.44	2953.63	2.10756	0.000878577	28	3324494	3327985	-	3492	GADD45B	-	K04402	-	-	-	growth arrest and DNA damage inducible beta[Source:HGNC Symbol;Acc:HGNC:4096]	100859853	A0A1D5NXN3	up
ENSGALG00000030005	2.37883	60.5896	25.4703	1.21411e-09	20	65206	68264	+	3059	-	-	-	-	-	-	transcript_id=ENSGALT00000070176.1"	419114	A0A1D5PQB5;B7UTR6	up
ENSGALG00000030034	18.0196	55.6001	3.08553	0.00340268	27	5507166	5509834	+	2669	G6PC	-	K01084	EC:3.1.3.9	-	-	glucose-6-phosphatase catalytic subunit[Source:HGNC Symbol;Acc:HGNC:4056]	100857298	-	up
ENSGALG00000030038	48.8958	409.703	8.37912	0.000892572	AADN04001210.1	6888	29576	+	22689	C3	-	-	-	-	-	complement C3 [Source:HGNC Symbol;Acc:HGNC:1318]"	-	-	up
ENSGALG00000030092	0	16.5749	Inf	0.000127015	AADN04002399.1	10285	18098	+	7814	-	-	-	-	-	-	transcript_id=ENSGALT00000048911.1"	-	-	up
ENSGALG00000030131	7.59138	28.5337	3.7587	0.00981718	AADN04015999.1	25	5185	+	5161	-	-	-	-	-	-	transcript_id=ENSGALT00000053659.1"	-	-	up
ENSGALG00000030176	184.797	425.389	2.30193	0.0119039	17	2909549	2910926	+	1378	SLC31A2	-	K14687	-	-	-	Gallus gallus solute carrier family 31 (coppertransporter), member 2 (SLC31A2), mRNA. [Source:RefSeqmRNA;Acc:NM_001277685]	425778	-	up
ENSGALG00000030214	16.7176	50.3669	3.01281	0.0457675	AADN04001960.1	10406	16523	+	6118	-	-	-	-	-	-	transcript_id=ENSGALT00000087327.1"	-	-	up
ENSGALG00000030270	2.98429	23.7378	7.95426	0.00113443	16	14372	17201	+	2830	-	-	K06448	-	-	-	transcript_id=ENSGALT00000056626.1"	425801	Q4ADW1	up
ENSGALG00000030376	582.788	1349.22	2.31511	0.000528405	21	5313102	5342428	+	29327	DHRS3	-	K11146	EC:1.1.1.300	-	-	dehydrogenase/reductase 3 [Source:HGNCSymbol;Acc:HGNC:17693]	419480	A0A1D5P1J6	up
ENSGALG00000030407	179.13	581.876	3.24834	1.86877e-06	25	1708520	1714083	+	5564	IL6R	-	K05055	-	-	-	interleukin 6 receptor alpha precursor[Source:RefSeq peptide;Acc:NP_001038140]	693252	Q5DWQ5	up
ENSGALG00000030432	128.527	612.716	4.76722	2.83097e-09	22	421650	433910	+	12261	RASSF2	-	K09851	-	-	-	Ras association domain family member 2 [Source:HGNCSymbol;Acc:HGNC:9883]	419521	Q5ZML2	up
ENSGALG00000030700	1.28301	31.8	24.7854	0.0284444	AADN04000910.1	33288	35381	-	2094	-	-	-	-	-	-	transcript_id=ENSGALT00000052436.1"	-	-	up
ENSGALG00000030876	12.7925	42.9869	3.36031	0.00483607	17	527332	536466	-	9135	-	-	-	-	-	-	transcript_id=ENSGALT00000047587.2"	107054716	A0A1L1RVV2	up
ENSGALG00000030886	167.244	437.77	2.61755	0.0324219	17	999174	1001420	-	2247	-	-	K01830	EC:5.3.99.2	-	-	transcript_id=ENSGALT00000078998.1"	374110	Q8QFM7	up
ENSGALG00000031118	2.80083	40.6891	14.5275	9.3126e-07	AADN04010103.1	21	2860	-	2840	-	-	-	-	-	-	transcript_id=ENSGALT00000065226.1"	-	-	up
ENSGALG00000031301	11.9523	39.7815	3.32836	0.00584054	26	60002	63740	-	3739	-	-	K19600	-	-	-	transcript_id=ENSGALT00000074604.1"	395321	Q9YH17	up
ENSGALG00000031449	2.42181	20.6599	8.53079	0.049349	2	132805709	132815545	-	9837	-	-	K04934	-	-	-	transcript_id=ENSGALT00000078485.1"	420278	A0A1D5PA94	up
ENSGALG00000031518	109.114	286.248	2.62338	0.00467407	AADN04000923.1	10155	11488	+	1334	-	-	K04452	-	-	-	transcript_id=ENSGALT00000050399.1"	100857832	A0A0A7U2X8	up
ENSGALG00000031735	2.19538	45.4492	20.7022	3.1732e-08	5	26067	29496	+	3430	CD5	-	K06455	-	-	-	CD5 molecule [Source:HGNC Symbol;Acc:HGNC:1685]"	395757	O73906	up
ENSGALG00000031742	15.0277	47.9936	3.19368	0.0134255	AADN04001891.1	4461	5568	+	1108	-	-	-	-	-	-	transcript_id=ENSGALT00000054311.1"	-	-	up
ENSGALG00000031916	127.506	6115.59	47.963	0.0178654	AADN04000990.1	26033	30431	+	4399	ZP1	-	K19926	-	-	-	Gallus gallus zona pellucida glycoprotein 1 (spermreceptor) (ZP1), mRNA. [Source:RefSeq mRNA;Acc:NM_204683]	395418	-	up
ENSGALG00000031956	0.335321	7.86206	23.4464	0.0177364	AADN04000861.1	28734	30164	-	1431	-	-	-	-	-	-	transcript_id=ENSGALT00000050059.1"	-	-	up
ENSGALG00000031978	2.13019	23.9634	11.2494	0.00025675	2	49271079	49301464	-	30386	-	-	-	-	-	-	transcript_id=ENSGALT00000080014.1"	-	-	up
ENSGALG00000031997	5455.31	28547.7	5.23302	0.00348356	2	46310717	46320326	+	9610	SFRP4	-	K02185	-	-	-	secreted frizzled related protein 4 [Source:HGNCSymbol;Acc:HGNC:10778]	420732	-	up
ENSGALG00000032002	4208.53	9000.11	2.13854	0.00118382	4	37989120	37992540	-	3421	RPL34	-	-	-	-	-	ribosomal protein L34 [Source:HGNCSymbol;Acc:HGNC:10340]	-	-	up
ENSGALG00000032231	365.607	845.74	2.31325	0.00636921	16	58543	72898	-	14356	-	-	K03989	-	-	-	transcript_id=ENSGALT00000049747.1"	426611	Q076D6	up
ENSGALG00000032260	4.74757	28.4505	5.99265	0.00115964	24	5401364	5405122	+	3759	-	-	K05134	-	-	-	transcript_id=ENSGALT00000060855.1"	419771	Q2UXN0	up
ENSGALG00000032371	1.61834	40.8776	25.259	0.0306385	AADN04002495.1	10781	12209	+	1429	-	-	-	-	-	-	transcript_id=ENSGALT00000066376.1"	-	-	up
ENSGALG00000032469	161.123	399.962	2.48234	0.000252501	28	2945031	2960340	+	15310	HMHA1	-	K20644	-	-	-	minor histocompatibility protein HA-1[Source:RefSeq peptide;Acc:NP_001026108]	420102	Q5F441	up
ENSGALG00000032524	0.656075	7.99901	12.1922	0.0304558	AADN04007582.1	4206	6488	-	2283	-	-	-	-	-	-	transcript_id=ENSGALT00000067595.1"	-	-	up
ENSGALG00000032530	56.2429	206.829	3.67743	2.91922e-06	4	1648208	1652365	-	4158	SASH3	-	-	-	-	-	SAM and SH3 domain containing 3 [Source:HGNCSymbol;Acc:HGNC:15975]	422138	Q5ZKC3	up
ENSGALG00000032574	0.656075	37.6995	57.4623	5.31792e-09	AADN04003691.1	2835	7718	-	4884	-	-	-	-	-	-	transcript_id=ENSGALT00000073969.1"	107050032	-	up
ENSGALG00000032628	11.9291	32.9146	2.7592	0.023795	27	4277584	4332557	-	54974	SRCIN1	-	-	-	-	-	SRC kinase signaling inhibitor 1 [Source:HGNCSymbol;Acc:HGNC:29506]	-	-	up
ENSGALG00000032683	9.21981	27.0288	2.9316	0.0368136	2	63095842	63126232	+	30391	ADTRP	-	-	-	-	-	androgen dependent TFPI regulating protein[Source:HGNC Symbol;Acc:HGNC:21214]	771464	A0A1D5NVB8	up
ENSGALG00000032701	4.07693	45.2839	11.1074	1.52341e-06	2	118468953	118475495	+	6543	LY96	-	K05400	-	-	-	lymphocyte antigen 96 [Source:HGNCSymbol;Acc:HGNC:17156]	420189	-	up
ENSGALG00000032717	3.00577	50.162	16.6886	0.0262654	19	382462	383326	-	865	CCL4	GO:0002548;GO:0005125;GO:0005576;GO:0005576;GO:0005615;GO:0005615;GO:0006935;GO:0006954;GO:0006955;GO:0007186;GO:0008009;GO:0008009;GO:0030593;GO:0043547;GO:0048020;GO:0048247;GO:0070098;GO:0070374;GO:0071346;GO:0071347;GO:0071356;	K12964	-	-	-	C-C motif chemokine 4 homolog[Source:UniProtKB/Swiss-Prot;Acc:Q90826]	395551	Q90826;A4UIL7	up
ENSGALG00000032803	83.3985	228.865	2.74424	0.000149062	AADN04000612.1	83173	84675	-	1503	-	-	-	-	-	-	transcript_id=ENSGALT00000065126.1"	776507	A0A1D5PJK1	up
ENSGALG00000032820	0.962261	12.3636	12.8485	0.0199024	AADN04009644.1	5336	6768	+	1433	-	-	-	-	-	-	transcript_id=ENSGALT00000069339.1"	-	-	up
ENSGALG00000032854	26.195	208.779	7.97021	3.39823e-10	AADN04001212.1	12363	15202	+	2840	ACP5	-	K14379	EC:3.1.3.2	-	-	acid phosphatase 5, tartrate resistant [Source:HGNCSymbol;Acc:HGNC:124]	107057619	A0A1D5PVF8	up
ENSGALG00000032856	2.60281	22.0176	8.45916	0.0225143	22	1423301	1444213	+	20913	GFRA2	-	-	-	-	-	GDNF family receptor alpha 2 [Source:HGNCSymbol;Acc:HGNC:4244]	395993	O13157	up
ENSGALG00000032887	0.335321	13.8001	41.1549	0.0244193	AADN04001138.1	12852	14668	+	1817	-	-	-	-	-	-	-	-	-	up
ENSGALG00000032997	634.656	1558.82	2.45616	0.0420976	2	101321072	101355884	-	34813	EMILIN2	-	-	-	-	-	elastin microfibril interfacer 2 [Source:HGNCSymbol;Acc:HGNC:19881]	421058	-	up
ENSGALG00000033051	60.2226	125.287	2.0804	0.0124537	1	6522549	6602832	+	80284	CAMK1D	-	-	-	-	-	calcium/calmodulin dependent protein kinase ID[Source:HGNC Symbol;Acc:HGNC:19341]	-	-	up
ENSGALG00000033083	1023.45	2195.02	2.14473	0.000779128	4	85899147	85919220	+	20074	ATOH8	-	K09084	-	-	-	atonal bHLH transcription factor 8 [Source:HGNCSymbol;Acc:HGNC:24126]	771738	D4P8R5	up
ENSGALG00000033110	1499.49	3221.13	2.14815	0.00974611	10	2630790	2634200	+	3411	SNX33	-	K17923	-	-	-	sorting nexin 33 [Source:HGNCSymbol;Acc:HGNC:28468]	415309	A0A1D5PC37	up
ENSGALG00000033116	92.2197	226.457	2.45563	0.012359	AADN04002035.1	8168	14005	-	5838	-	-	-	-	-	-	-	-	-	up
ENSGALG00000033171	49.0141	227.788	4.64739	0.00640806	2	43317611	43328122	-	10512	TGM4	-	K05621	EC:2.3.2.13	-	-	transglutaminase 4 [Source:HGNCSymbol;Acc:HGNC:11780]	420706	Q5ZK99	up
ENSGALG00000033204	124.243	299.588	2.41131	0.000609844	21	4672913	4677272	+	4360	PQLC2	GO:0005764;GO:0005765;GO:0005765;GO:0005765;GO:0006810;GO:0006865;GO:0015181;GO:0015181;GO:0015181;GO:0015189;GO:0015189;GO:0015189;GO:0015809;GO:0015809;GO:0015819;GO:0015819;GO:0016020;GO:0016021;GO:0016021;GO:0031301;GO:0031301;GO:0043231;GO:0080144;GO:0080144;GO:1903401;GO:1903826;	-	-	-	-	Lysosomal amino acid transporter 1 homolog[Source:UniProtKB/Swiss-Prot;Acc:Q5ZJX0]	419472	Q5ZJX0	up
ENSGALG00000033278	2.16625	14.4367	6.66438	0.0142461	14	12811777	12820369	+	8593	NLRC3	-	-	-	-	-	NLR family CARD domain containing 3 [Source:HGNCSymbol;Acc:HGNC:29889]	416673	A0A1D5NWI5	up
ENSGALG00000033400	34.8232	101.871	2.92538	0.0189113	13	10200887	10201240	+	354	-	-	-	-	-	-	transcript_id=ENSGALT00000049475.1"	-	-	up
ENSGALG00000033546	0.320754	24.6	76.6943	0.0021886	AADN04006989.1	4962	7434	+	2473	-	-	-	-	-	-	transcript_id=ENSGALT00000072133.1"	-	-	up
ENSGALG00000033584	1.29066	18.3396	14.2095	0.0434273	AADN04004058.1	1375	4447	-	3073	-	-	-	-	-	-	transcript_id=ENSGALT00000052676.1"	-	-	up
ENSGALG00000033635	42.5246	187.107	4.39999	0.0342312	8	9902170	9910762	+	8593	PTGS2	GO:0001516;GO:0001516;GO:0004601;GO:0004601;GO:0004666;GO:0004666;GO:0005634;GO:0005737;GO:0005783;GO:0005789;GO:0006629;GO:0006631;GO:0006633;GO:0006693;GO:0006954;GO:0006979;GO:0008217;GO:0008217;GO:0016020;GO:0016491;GO:0019371;GO:0019371;GO:0020037;GO:0020037;GO:0031090;GO:0043231;GO:0046872;GO:0051213;GO:0055114;GO:0055114;GO:0098869;GO:0001516;GO:0001516;GO:0001516;GO:0004601;GO:0004601;GO:…	K11987	EC:1.14.99.1	-	-	Prostaglandin G/H synthase 2[Source:UniProtKB/Swiss-Prot;Acc:P27607]	396451	P27607	up
ENSGALG00000033689	0.976828	15.7488	16.1224	0.00111778	AADN04009331.1	21	2429	+	2409	-	-	-	-	-	-	transcript_id=ENSGALT00000059124.1"	-	-	up
ENSGALG00000033694	65.6587	2061.8	31.4018	1.22349e-15	28	4012345	4014330	-	1986	GILT	GO:0005764;GO:0005764;GO:0005829;GO:0016667;GO:0019886;GO:0030054;GO:0042590;GO:0043231;GO:0048147;GO:0050821;GO:0055114;	-	-	-	-	IFI30, lysosomal thiol reductase [Source:HGNCSymbol;Acc:HGNC:5398]	-	-	up
ENSGALG00000033711	12.695	104.121	8.20169	0.0225055	AADN04001255.1	2205	11154	+	8950	-	-	-	-	-	-	transcript_id=ENSGALT00000050480.2"	-	-	up
ENSGALG00000033729	0.656075	10.201	15.5485	0.00952702	AADN04005291.1	5670	7909	+	2240	-	-	-	-	-	-	transcript_id=ENSGALT00000075092.1"	100858385	-	up
ENSGALG00000033898	11.2893	213.777	18.9363	7.62883e-19	AADN04005097.1	21	8444	+	8424	-	-	K20645	-	-	-	transcript_id=ENSGALT00000071240.1"	101749378	-	up
ENSGALG00000034107	8.42008	23.4656	2.78686	0.0485436	23	3220329	3225445	+	5117	TRIM63	-	K10655	EC:2.3.2.27	-	-	tripartite motif containing 63 [Source:HGNCSymbol;Acc:HGNC:16007]	426754	A0A1D5P5D3	up
ENSGALG00000034303	117.432	255.865	2.17883	0.0358623	3	18652638	18656187	-	3550	C1orf115	-	-	-	-	-	chromosome 1 open reading frame 115 [Source:HGNCSymbol;Acc:HGNC:25873]	421341	A0A1D5P2J3	up
ENSGALG00000034346	535.337	2669.35	4.98631	1.05426e-05	2	118162623	118187363	+	24741	RDH10	-	K11151	EC:1.1.1.-	-	-	retinol dehydrogenase 10 [Source:HGNCSymbol;Acc:HGNC:19975]	420183	A0A1D5PLZ3	up
ENSGALG00000034416	0.284699	17.3255	60.8556	0.00400771	AADN04000910.1	15993	18272	-	2280	-	-	-	-	-	-	transcript_id=ENSGALT00000070503.1"	-	-	up
ENSGALG00000034453	299.444	602.834	2.01318	0.0111986	21	2912465	2970284	-	57820	SAMD11	-	-	-	-	-	sterile alpha motif domain containing 11[Source:HGNC Symbol;Acc:HGNC:28706]	419434	Q5ZJI4	up
ENSGALG00000034493	0.940773	27.3608	29.0833	0.00213738	2	46064049	46088568	-	24520	DCLK3	-	K17530	EC:2.7.11.1	-	-	doublecortin like kinase 3 [Source:HGNCSymbol;Acc:HGNC:19005]	776499	-	up
ENSGALG00000034504	3.63791	45.4213	12.4855	0.00431009	1	50835752	50841816	+	6065	-	-	-	-	-	-	transcript_id=ENSGALT00000078635.2"	418020	-	up
ENSGALG00000034563	0.284699	15.1274	53.1349	0.00141432	AADN04003575.1	8818	11096	+	2279	-	-	-	-	-	-	-	-	-	up
ENSGALG00000034722	27.1624	144.072	5.30408	7.56548e-08	4	20184996	20199647	+	14652	TLR2A	GO:0002237;GO:0002755;GO:0006954;GO:0006954;GO:0007165;GO:0016020;GO:0016021;GO:0016021;GO:0034134;GO:0045087;GO:0050707;GO:0050729;	K10159	-	-	-	toll-like receptor 2 type-1 precursor[Source:RefSeq peptide;Acc:NP_989609]	769014	C4PC51	up
ENSGALG00000034824	0	5.37418	Inf	0.0322733	AADN04000989.1	15653	16382	-	730	-	-	-	-	-	-	transcript_id=ENSGALT00000047716.1"	107049516	-	up
ENSGALG00000034960	73.185	179.042	2.44643	0.000990272	19	169275	184322	-	15048	MLXIPL	-	K09113	-	-	-	MLX interacting protein like [Source:HGNCSymbol;Acc:HGNC:12744]	101751014	A8I1C6	up
ENSGALG00000034975	3.78458	36.8068	9.72546	1.86578e-05	17	946578	947621	+	1044	CFTII	GO:0000139;GO:0002361;GO:0002522;GO:0005794;GO:0005794;GO:0006486;GO:0008417;GO:0016020;GO:0016020;GO:0016021;GO:0016740;GO:0016757;GO:0032580;GO:0036065;GO:0046920;	K07635	EC:2.4.1.-	-	-	fucosyltransferase 7 [Source:HGNCSymbol;Acc:HGNC:4018]	427782	Q8UWB9	up
ENSGALG00000035219	347.743	1304.48	3.75127	0.0135915	4	51168578	51181602	+	13025	ALB	-	K16141	-	-	-	albumin [Source:HGNC Symbol;Acc:HGNC:399]"	396197	A0A1D5NW68	up
ENSGALG00000035235	10.787	68.3265	6.33418	0.0306123	AADN04001768.1	11741	13169	-	1429	-	-	-	-	-	-	transcript_id=ENSGALT00000047812.1"	100857615	A0A1D5PU68	up
ENSGALG00000035249	1.00596	12.7383	12.6628	0.00489796	AADN04001257.1	12610	16365	-	3756	-	-	-	-	-	-	-	-	-	up
ENSGALG00000035386	41.8009	300.77	7.19529	2.37238e-12	AADN04001865.1	885	11808	-	10924	NCKAP1L	-	-	-	-	-	Gallus gallus NCK-associated protein 1-like(NCKAP1L), mRNA. [Source:RefSeq mRNA;Acc:NM_001031339]	-	-	up
ENSGALG00000035498	61.4775	143.044	2.32677	0.00286596	9	1130716	1154017	+	23302	INPP5D	-	K03084	EC:3.1.3.86	-	-	inositol polyphosphate-5-phosphatase D [Source:HGNCSymbol;Acc:HGNC:6079]	424745	-	up
ENSGALG00000035505	14.9171	40.4405	2.71102	0.0154634	2	46830837	46896210	+	65374	AOAH	-	K01065	EC:3.1.1.77	-	-	acyloxyacyl hydrolase [Source:HGNCSymbol;Acc:HGNC:548]	420737	-	up
ENSGALG00000035516	5.65156	22.3127	3.94806	0.0270971	3	21845131	21847685	+	2555	BATF3	-	K09034	-	-	-	basic leucine zipper ATF-like transcription factor3 [Source:HGNC Symbol;Acc:HGNC:28915]	421368	-	up
ENSGALG00000035614	1.17485	11.3843	9.68996	0.0170301	1	76263942	76266014	-	2073	-	-	-	-	-	-	transcript_id=ENSGALT00000066390.1"	-	-	up
ENSGALG00000035634	184.237	460.784	2.50104	0.00896304	14	13230598	13235706	+	5109	METRN	-	-	-	-	-	meteorin, glial cell differentiation regulator[Source:HGNC Symbol;Acc:HGNC:14151]	-	-	up
ENSGALG00000035691	0.320754	10.296	32.0995	0.00410546	AADN04007092.1	4529	5955	-	1427	-	-	-	-	-	-	transcript_id=ENSGALT00000059709.1"	-	-	up
ENSGALG00000035809	11.9562	57.118	4.77727	0.0124157	20	7013499	7022042	+	8544	-	-	-	-	-	-	transcript_id=ENSGALT00000071339.1"	-	-	up
ENSGALG00000035825	0.62002	8.90546	14.3632	0.0201353	28	4053608	4057358	+	3751	-	-	-	-	-	-	transcript_id=ENSGALT00000077475.2"	-	-	up
ENSGALG00000035856	19.9411	248.079	12.4406	2.32961e-16	25	1283095	1284656	-	1562	-	-	K06479	-	-	-	transcript_id=ENSGALT00000081507.1"	100859319	K4L906	up
ENSGALG00000036093	21.918	61.6529	2.81289	0.00545982	26	357269	366141	-	8873	PTPN7	-	K18019	EC:3.1.3.48	-	-	protein tyrosine phosphatase, non-receptor type 7[Source:HGNC Symbol;Acc:HGNC:9659]	770905	A0A1D5PFJ3	up
ENSGALG00000036106	1218.44	2538.28	2.08322	0.000995323	1	194449530	194453332	-	3803	SMPD1	-	K12350	EC:3.1.4.12	-	-	sphingomyelin phosphodiesterase 1 [Source:HGNCSymbol;Acc:HGNC:11120]	419077	A0A1D5P946	up
ENSGALG00000036127	0.335321	23.2176	69.24	0.00200028	AADN04007026.1	2910	5379	+	2470	-	-	-	-	-	-	transcript_id=ENSGALT00000065341.1"	-	-	up
ENSGALG00000036133	53.7918	119.45	2.2206	0.0150192	12	10637434	10650045	-	12612	KLF15	-	K09210	-	-	-	Kruppel like factor 15 [Source:HGNCSymbol;Acc:HGNC:14536]	427588	-	up
ENSGALG00000036390	43.0324	194.998	4.53143	0.00754128	2	48651543	48669758	-	18216	PPP1R17	-	K08067	-	-	-	protein phosphatase 1 regulatory subunit 17[Source:HGNC Symbol;Acc:HGNC:16973]	420753	A0A1D5NXN4	up
ENSGALG00000036395	1.27609	57.1111	44.7546	1.25522e-11	27	181409	221892	-	40484	-	-	-	-	-	-	transcript_id=ENSGALT00000076317.2"	-	-	up
ENSGALG00000036547	16.4151	92.4049	5.62924	1.00519e-06	KQ759405.1	25256	78117	+	52862	-	-	-	-	-	-	-	429518	-	up
ENSGALG00000036558	36.3909	106.851	2.93621	0.0101723	AADN04006411.1	2208	10360	-	8153	-	-	-	-	-	-	transcript_id=ENSGALT00000053752.1"	107050429	A0A1D5PSA1	up
ENSGALG00000036806	40.6829	212.891	5.23293	0.00321878	KQ759484.1	21580	31193	+	9614	GDF11	-	-	-	-	-	growth differentiation factor 11 [Source:HGNCSymbol;Acc:HGNC:4216]	-	-	up
ENSGALG00000036853	242.551	596.915	2.46099	0.000129135	AADN04004294.1	1322	13083	+	11762	-	-	K00898	EC:2.7.11.2	-	-	transcript_id=ENSGALT00000046428.1"	107050147	-	up
ENSGALG00000036942	0.854096	12.9528	15.1656	0.00433092	26	1481250	1482992	-	1743	KCNA3	-	K04876	-	-	-	potassium voltage-gated channel subfamily A member3 [Source:HGNC Symbol;Acc:HGNC:6221]	404303	Q7T195	up
ENSGALG00000037050	165.027	839.988	5.09002	0.0014546	23	593369	596671	-	3303	FABP3	GO:0005215;GO:0005615;GO:0006810;GO:0006810;GO:0008092;GO:0008289;GO:0008289;GO:0036041;GO:0042632;GO:0044539;GO:0046320;GO:0055091;GO:0070062;GO:0070538;GO:2001245;	K08752	-	-	-	fatty acid binding protein 3 [Source:HGNCSymbol;Acc:HGNC:3557]	419557	Q6DRR5	up
ENSGALG00000037077	1.34128	20.8808	15.5678	0.00016712	2	42832406	42838099	-	5694	CCR5	GO:0004871;GO:0004930;GO:0004930;GO:0004950;GO:0006935;GO:0006954;GO:0006955;GO:0007165;GO:0007186;GO:0007186;GO:0016020;GO:0016021;GO:0016021;GO:0016493;GO:0070098;GO:0090026;	K04180	-	-	-	transcript_id=ENSGALT00000057867.1"	420695	B2BJC3	up
ENSGALG00000037332	16854.5	38107.2	2.26095	0.000232324	4	49474814	49502263	+	27450	-	-	-	-	-	-	transcript_id=ENSGALT00000071610.1"	-	-	up
ENSGALG00000037336	17.1971	39.8293	2.31604	0.0453179	10	7815470	7903310	+	87841	PRTG	-	-	-	-	-	protogenin [Source:HGNC Symbol;Acc:HGNC:26373]"	415407	Q589G5	up
ENSGALG00000037479	299.553	751.876	2.50999	0.0228945	21	23092	65640	-	42549	-	-	-	-	-	-	transcript_id=ENSGALT00000048907.1"	-	-	up
ENSGALG00000037497	67.3722	148.986	2.21139	0.026522	5	380959	383539	+	2581	CABP2	-	-	-	-	-	calcium binding protein 2 [Source:HGNCSymbol;Acc:HGNC:1385]	429967	-	up
ENSGALG00000037511	31.3043	73.0036	2.33207	0.0219548	3	76458678	76464108	+	5431	CNR1	-	K04277	-	-	-	cannabinoid receptor 1 [Source:HGNCSymbol;Acc:HGNC:2159]	428633	A0A1D5PPX2	up
ENSGALG00000037683	0.320754	31.6583	98.6999	2.35021e-08	AADN04006678.1	7506	8933	-	1428	-	-	-	-	-	-	transcript_id=ENSGALT00000071495.1"	-	-	up
ENSGALG00000037731	0	7.10373	Inf	0.00967491	AADN04003708.1	1771	3785	-	2015	-	-	-	-	-	-	transcript_id=ENSGALT00000082684.2"	425449	-	up
ENSGALG00000037860	371.97	785.277	2.11113	0.0287829	22	2848252	2874073	+	25822	TET3	-	-	-	-	-	tet methylcytosine dioxygenase 3 [Source:HGNCSymbol;Acc:HGNC:28313]	-	-	up
ENSGALG00000037929	12.1426	88.9817	7.32803	9.27375e-08	33	1556563	1565854	+	9292	-	-	-	-	-	-	transcript_id=ENSGALT00000064298.1"	-	-	up
ENSGALG00000038000	0.335321	14.5665	43.4405	0.00032706	2	44545657	44555354	+	9698	CX3CR1	-	K04192	-	-	-	C-X3-C motif chemokine receptor 1 [Source:HGNCSymbol;Acc:HGNC:2558]	420719	A0A1D5PXC7	up
ENSGALG00000038133	120.151	364.771	3.03594	0.0154801	13	13062942	13064550	-	1609	SMIM3	-	-	-	-	-	small integral membrane protein 3 [Source:HGNCSymbol;Acc:HGNC:30248]	770379	-	up
ENSGALG00000038136	0.940773	15.5386	16.5168	0.00117465	11	100104	101048	-	945	-	-	-	-	-	-	transcript_id=ENSGALT00000067405.2"	-	-	up
ENSGALG00000038141	3.99025	70.0315	17.5506	3.36635e-10	1	51610637	51620775	-	10139	NCF4	-	K08012	-	-	-	neutrophil cytosolic factor 4 [Source:HGNCSymbol;Acc:HGNC:7662]	418052	Q5ZJ79	up
ENSGALG00000038393	221.961	726.958	3.27516	8.96115e-07	16	90602	93633	-	3032	DMB2	GO:0006955;GO:0016020;GO:0016020;GO:0016021;GO:0019882;GO:0042613;	K06752	-	-	-	transcript_id=ENSGALT00000089265.1"	417051	A5HUL8	up
ENSGALG00000038405	0.641507	7.33114	11.428	0.0441613	1	76721272	76762823	+	41552	CASR	-	K04612	-	-	-	calcium sensing receptor [Source:HGNCSymbol;Acc:HGNC:1514]	418266	-	up
ENSGALG00000038540	116.615	278.113	2.38488	0.0292805	24	4467296	4538656	-	71361	ZBTB16	-	K10055	-	-	-	zinc finger and BTB domain containing 16[Source:HGNC Symbol;Acc:HGNC:12930]	419759	A0A1D5P781	up
ENSGALG00000038559	2.02895	23.2973	11.4825	0.000350651	4	86242515	86353778	-	111264	CD8A	GO:0002456;GO:0007166;GO:0009897;GO:0045065;	K06458	-	-	-	Gallus gallus CD8a molecule (CD8A), mRNA.[Source:RefSeq mRNA;Acc:NM_205235]	403158	Q90770	up
ENSGALG00000038636	132.732	1606.36	12.1022	1.88128e-13	23	270344	284774	-	14431	LAPTM5	-	K12387	-	-	-	lysosomal protein transmembrane 5 [Source:HGNCSymbol;Acc:HGNC:29612]	419552	-	up
ENSGALG00000038694	19.57	47.5193	2.42816	0.0265801	AADN04004570.1	1172	10525	-	9354	-	-	-	-	-	-	transcript_id=ENSGALT00000069538.1"	101749846	A0A1D5P0D1	up
ENSGALG00000038857	0.670642	44.9571	67.0359	0.000103884	AADN04003692.1	1525	10815	+	9291	-	-	-	-	-	-	transcript_id=ENSGALT00000057691.1"	-	-	up
ENSGALG00000038888	0	23.6905	Inf	7.4811e-07	AADN04000790.1	8267	11166	-	2900	-	-	-	-	-	-	transcript_id=ENSGALT00000070075.1"	-	-	up
ENSGALG00000038917	0	6.06397	Inf	0.0199031	AADN04004915.1	10875	13135	+	2261	-	-	-	-	-	-	transcript_id=ENSGALT00000051180.1"	-	-	up
ENSGALG00000038943	9.37168	51.568	5.50254	7.58454e-05	26	2496281	2506102	+	9822	RASSF5	GO:0007165;GO:0017016;GO:0042981;	K08015	-	-	-	transcript_id=ENSGALT00000080978.2"	419844	Q5ZHZ1	up
ENSGALG00000039008	1108.56	2475.86	2.2334	0.000304895	11	17272625	17275974	+	3350	-	-	-	-	-	-	transcript_id=ENSGALT00000081572.2"	-	-	up
ENSGALG00000039080	25.2376	182.571	7.23408	1.24972e-05	5	18956776	19014765	+	57990	-	-	K06256	-	-	-	transcript_id=ENSGALT00000077825.1"	395666	A0A1D5PBN1;Q9W6S4	up
ENSGALG00000039084	1.93217	29.4793	15.2571	1.31818e-05	19	9048010	9051562	+	3553	-	-	-	-	-	-	transcript_id=ENSGALT00000050118.1"	776037	Q5ZK64	up
ENSGALG00000039156	18.4088	46.224	2.51098	0.0221653	KQ759480.1	69962	81613	-	11652	-	-	-	-	-	-	transcript_id=ENSGALT00000081884.2"	-	-	up
ENSGALG00000039239	0.926206	12.4532	13.4454	0.00587601	15	113965	119974	-	6010	SERPIND1	-	K03912	-	-	-	serpin family D member 1 [Source:HGNCSymbol;Acc:HGNC:4838]	395877	A0A1D5PLZ2	up
ENSGALG00000039257	42.8028	109.234	2.55203	0.00219824	KQ759549.1	31896	39419	-	7524	-	-	K00490	EC:1.14.14.1	-	-	transcript_id=ENSGALT00000077159.2"	100859277	A0A1D5P5C2	up
ENSGALG00000039264	6.87011	50.7376	7.38526	0.00012155	2	141942883	141963481	-	20599	SLA	-	-	-	-	-	Src like adaptor [Source:HGNCSymbol;Acc:HGNC:10902]	378908	Q7T3X8	up
ENSGALG00000039327	16.7505	41.0336	2.4497	0.031005	8	992070	1140063	-	147994	VAV3	GO:0005085;GO:0005085;GO:0005085;GO:0005089;GO:0005089;GO:0005154;GO:0005737;GO:0005886;GO:0006906;GO:0006974;GO:0007229;GO:0007264;GO:0008361;GO:0016477;GO:0030031;GO:0030032;GO:0030593;GO:0030676;GO:0030890;GO:0035023;GO:0035556;GO:0042493;GO:0043087;GO:0043087;GO:0043547;GO:0043552;GO:0045785;GO:0046872;GO:0050853;GO:0070062;	K05730	-	-	-	vav guanine nucleotide exchange factor 3[Source:HGNC Symbol;Acc:HGNC:12659]	373939	Q8UUX6	up
ENSGALG00000039432	11.8923	144.107	12.1177	3.53396e-13	9	23629503	23631209	+	1707	P2RY13	-	K08388	-	-	-	purinergic receptor P2Y13 [Source:HGNCSymbol;Acc:HGNC:4537]	107049027	A0A1D5P375	up
ENSGALG00000039602	0	8.69633	Inf	0.00664655	AADN04006989.1	7863	9705	+	1843	-	-	-	-	-	-	transcript_id=ENSGALT00000055184.1"	-	-	up
ENSGALG00000039682	8.53288	95.5772	11.2011	2.87519e-10	1	70097	82102	+	12006	HCLS1	GO:0003779;GO:0030041;	K06106	-	-	-	hematopoietic cell-specific Lyn substrate 1[Source:HGNC Symbol;Acc:HGNC:4844]	426867	Q5ZMV0	up
ENSGALG00000039708	3.64483	63.6667	17.4677	6.7271e-10	28	899308	900931	+	1624	-	-	-	-	-	-	transcript_id=ENSGALT00000065962.1"	-	-	up
ENSGALG00000039982	21.0237	90.0459	4.28307	2.1248e-05	1	664415	677898	+	13484	IRF5	-	-	-	-	-	Gallus gallus interferon regulatory factor 5(IRF5), mRNA. [Source:RefSeq mRNA;Acc:NM_001031587]	-	-	up
ENSGALG00000039984	391.608	785.653	2.00622	0.00271516	AADN04014501.1	3301	5812	+	2512	-	-	-	-	-	-	transcript_id=ENSGALT00000065311.1"	-	-	up
ENSGALG00000040002	8.81685	97.7777	11.0899	2.11145e-10	25	1286062	1293307	-	7246	-	-	-	-	-	-	transcript_id=ENSGALT00000087034.1"	-	-	up
ENSGALG00000040035	3.08553	15.6465	5.07092	0.02358	13	8649968	8651161	-	1194	ADRB2	-	-	-	-	-	adrenoceptor beta 2 [Source:HGNCSymbol;Acc:HGNC:286]	-	-	up
ENSGALG00000040094	0.641507	16.3516	25.4894	0.0132455	AADN04009907.1	3124	5402	+	2279	-	-	-	-	-	-	transcript_id=ENSGALT00000082717.1"	-	-	up
ENSGALG00000040136	2.80083	20.0081	7.14364	0.00309029	Z	2160926	2175063	+	14138	PSTPIP2	-	K20124	-	-	-	proline-serine-threonine phosphatase interactingprotein 2 [Source:HGNC Symbol;Acc:HGNC:9581]	770399	A0A1D5PUE7	up
ENSGALG00000040169	354.779	725.272	2.04429	0.00304865	AADN04013217.1	1926	6790	-	4865	-	-	K05309	EC:5.3.99.3	-	-	transcript_id=ENSGALT00000055379.2"	107057143	-	up
ENSGALG00000040216	0	6.72638	Inf	0.0124219	AADN04000971.1	18784	20535	+	1752	-	-	-	-	-	-	-	-	-	up
ENSGALG00000040371	8714.97	19860.4	2.27888	0.000130633	5	18365005	18368679	-	3675	CD59	-	-	-	-	-	CD59 molecule [Source:HGNC Symbol;Acc:HGNC:1689]"	-	-	up
ENSGALG00000040493	71.6152	213.171	2.97662	0.000950038	1	57724423	57794404	+	69982	PTN	-	K16642	-	-	-	pleiotrophin [Source:HGNC Symbol;Acc:HGNC:9630]"	418125	A0A1D5PB28	up
ENSGALG00000040521	36.4261	99.382	2.72832	0.0104298	2	32640373	32642224	-	1852	HOXA2	GO:0000122;GO:0000978;GO:0001078;GO:0001709;GO:0002076;GO:0003677;GO:0003677;GO:0003700;GO:0005634;GO:0005634;GO:0005634;GO:0006351;GO:0006355;GO:0006355;GO:0007275;GO:0007379;GO:0007389;GO:0008045;GO:0009952;GO:0009953;GO:0021568;GO:0021569;GO:0021658;GO:0035284;GO:0042474;GO:0043231;GO:0043565;GO:0043565;GO:0045165;GO:0045665;GO:0045668;GO:0045944;GO:0048703;GO:0048704;GO:0071300;	K09302	-	-	-	Homeobox protein Hox-A2 [Source:UniProtKB/Swiss-Prot;Acc:Q08727]	396055	Q08727;A0A1D5NWZ0	up
ENSGALG00000040553	115.772	243.741	2.10534	0.00379362	AADN04000659.1	60341	70249	-	9909	SLC27A1	-	-	-	-	-	Gallus gallus solute carrier family 27 (fatty acidtransporter), member 1 (SLC27A1), mRNA. [Source:RefSeqmRNA;Acc:NM_001039602]	-	-	up
ENSGALG00000040561	6.08885	20.2413	3.32431	0.0375414	9	23665062	23668072	+	3011	GPR171	-	K08441	-	-	-	G protein-coupled receptor 171 [Source:HGNCSymbol;Acc:HGNC:30057]	101749516	A0A1D5NVV0	up
ENSGALG00000040616	0.320754	15.4309	48.1084	0.000294318	AADN04011293.1	3052	5049	+	1998	-	-	-	-	-	-	transcript_id=ENSGALT00000055585.1"	-	-	up
ENSGALG00000040619	15.3472	72.1878	4.70365	7.12758e-05	AADN04000990.1	22400	24817	+	2418	BAAT	-	K00659	-	-	-	bile acid-CoA:amino acid N-acyltransferase[Source:HGNC Symbol;Acc:HGNC:932]	769879	A0A1D5PB77	up
ENSGALG00000040621	17.201	43.8248	2.5478	0.025469	1	133975526	133993302	+	17777	IL18R1	-	K05173	-	-	-	interleukin 18 receptor 1 [Source:HGNCSymbol;Acc:HGNC:5988]	418717	A0A1D5NZ70	up
ENSGALG00000040627	2.84381	24.6907	8.68227	0.000492549	11	573912	576831	-	2920	ADGRG3	-	K08452	-	-	-	adhesion G protein-coupled receptor G3 [Source:HGNCSymbol;Acc:HGNC:13728]	415632	-	up
ENSGALG00000040644	83.7995	192.488	2.29701	0.0022031	17	1003902	1006332	-	2431	C8G	-	-	-	-	-	complement C8 gamma chain [Source:HGNCSymbol;Acc:HGNC:1354]	-	-	up
ENSGALG00000040730	28.2313	93.1908	3.30097	0.0107713	8	5154111	5168109	+	13999	RXRG	-	K08526	-	-	-	retinoid X receptor gamma [Source:HGNCSymbol;Acc:HGNC:10479]	396231	P28701	up
ENSGALG00000040832	5118.58	31340.7	6.12292	1.88172e-07	28	2853995	2861721	+	7727	-	-	K01334	EC:3.4.21.46	-	-	transcript_id=ENSGALT00000047341.1"	100857593	-	up
ENSGALG00000040855	58.4722	139.692	2.38903	0.00655341	1	35908165	35944608	-	36444	-	-	-	-	-	-	transcript_id=ENSGALT00000079691.1"	-	-	up
ENSGALG00000040992	2.01193	35.8885	17.8379	7.17531e-07	7	28589901	28590859	+	959	-	-	-	-	-	-	transcript_id=ENSGALT00000066648.1"	107053871	-	up
ENSGALG00000041031	46.9035	171.136	3.64868	8.62366e-06	16	28376	52195	+	23820	-	-	-	-	-	-	transcript_id=ENSGALT00000079477.1"	-	-	up
ENSGALG00000041101	7.30913	24.3913	3.33709	0.0304329	33	1512096	1532004	+	19909	GALNT6	GO:0000139;GO:0004653;GO:0004653;GO:0005794;GO:0005794;GO:0006486;GO:0016020;GO:0016021;GO:0016740;GO:0016757;GO:0030246;GO:0048471;	-	-	-	-	polypeptide N-acetylgalactosaminyltransferase 6[Source:HGNC Symbol;Acc:HGNC:4128]	-	-	up
ENSGALG00000041298	215.355	501.577	2.32907	0.000866033	14	15017286	15034742	+	17457	-	-	-	-	-	-	transcript_id=ENSGALT00000049805.1"	-	-	up
ENSGALG00000041344	334.344	1429.3	4.27495	0.0262764	2	121898100	121903161	+	5062	FABP5	GO:0005215;GO:0006006;GO:0006629;GO:0006656;GO:0006810;GO:0006810;GO:0008289;GO:0015758;GO:0070062;	K08754	-	-	-	fatty acid binding protein 5 [Source:HGNCSymbol;Acc:HGNC:3560]	420197	Q5ZIR7	up
ENSGALG00000041387	0	10.6414	Inf	0.000895847	6	8082548	8085889	-	3342	-	-	-	-	-	-	transcript_id=ENSGALT00000079448.1"	-	-	up
ENSGALG00000041562	841.012	1921.09	2.28426	0.0234291	AADN04009324.1	21	5532	+	5512	-	-	K20225	-	-	-	transcript_id=ENSGALT00000074454.1"	107050718	A0A1D5PSQ5	up
ENSGALG00000041965	7.91832	68.28	8.62304	6.04915e-07	1	644122	644826	+	705	-	-	-	-	-	-	transcript_id=ENSGALT00000080022.1"	-	-	up
ENSGALG00000041978	2.96727	23.2811	7.84599	0.000938739	1	3465887	3476005	+	10119	k123	GO:0003676;GO:0016787;GO:0046872;	-	-	-	-	transcript_id=ENSGALT00000079059.1"	395873	O73911	up
ENSGALG00000042108	26.6357	59.355	2.2284	0.0334908	AADN04010458.1	639	5260	+	4622	-	-	-	-	-	-	transcript_id=ENSGALT00000054364.1"	-	-	up
ENSGALG00000042171	3.6979	82.869	22.4097	2.29772e-12	AADN04006510.1	1054	12002	+	10949	-	-	-	-	-	-	transcript_id=ENSGALT00000062311.1"	-	-	up
ENSGALG00000042452	60.4459	171.285	2.8337	0.000268612	7	21251160	21289953	+	38794	DPP4	GO:0004252;GO:0006508;GO:0008236;GO:0016020;GO:0016021;	K01278	EC:3.4.14.5	-	-	dipeptidyl peptidase 4 [Source:HGNCSymbol;Acc:HGNC:3009]	424187	A0A1D5PJA5	up
ENSGALG00000042500	0.670642	11.6967	17.441	0.00431343	AADN04002388.1	13338	15950	-	2613	CHIR-AB1	-	-	-	-	-	immunoglobulin-like receptor CHIR-AB1 precursor[Source:RefSeq peptide;Acc:NP_001139613]	107049001	-	up
ENSGALG00000042543	1193.74	2947.23	2.46891	0.00235698	3	104943109	104952013	-	8905	-	-	-	-	-	-	transcript_id=ENSGALT00000065038.1"	-	-	up
ENSGALG00000042577	16.5366	58.62	3.54487	0.0308996	1	83251977	83271788	+	19812	-	-	-	-	-	-	transcript_id=ENSGALT00000081992.2"	-	-	up
ENSGALG00000042642	2162.6	4983.26	2.30429	0.000183064	2	396849	398637	+	1789	-	GO:0005102;GO:0006954;GO:0050994;GO:0005102;GO:0006954;GO:0050994;GO:0005102;GO:0006954;GO:0050994;	K10044	-	-	-	transcript_id=ENSGALT00000056798.1"	420366	A0A0K0PUH6	up
ENSGALG00000042944	16.6087	108.402	6.52681	7.67005e-06	1	192935661	192936080	+	420	THRSPB	-	-	-	-	-	thyroid hormone responsive spot 14 beta[Source:RefSeq peptide;Acc:NP_998743]	-	-	up
ENSGALG00000043015	111.683	335.843	3.0071	1.67972e-05	20	10262866	10263984	-	1119	-	-	-	-	-	-	transcript_id=ENSGALT00000049314.1"	-	-	up
ENSGALG00000043016	1.24004	9.95709	8.02965	0.0326632	5	22001	24367	+	2367	-	-	K06456	-	-	-	transcript_id=ENSGALT00000062959.1"	101748655	A0A1D5PV57	up
ENSGALG00000043052	3.74853	152.86	40.7787	1.08711e-20	16	18036	20776	+	2741	CD1.2	GO:0005886;GO:0016020;GO:0016021;GO:0030881;GO:0030883;GO:0030884;GO:0048007;GO:0071723;	K06448	-	-	-	transcript_id=ENSGALT00000080168.2"	425802	Q52Z74	up
ENSGALG00000043064	45.9429	411.668	8.96044	1.22998e-05	17	992193	995196	-	3004	-	-	-	-	-	-	transcript_id=ENSGALT00000069086.1"	396393	P21760	up
ENSGALG00000043130	11.6007	29.2619	2.52243	0.048071	AADN04001700.1	2912	11589	+	8678	-	-	-	-	-	-	transcript_id=ENSGALT00000080932.1"	-	-	up
ENSGALG00000043175	1194.65	2727.75	2.28331	0.0494348	9	9308914	9310262	-	1349	-	-	-	-	-	-	transcript_id=ENSGALT00000072260.1"	-	-	up
ENSGALG00000043196	1.00596	16.1817	16.0858	0.000817125	AADN04001643.1	18676	20953	-	2278	-	-	-	-	-	-	transcript_id=ENSGALT00000077413.1"	-	-	up
ENSGALG00000043202	0.335321	8.18551	24.411	0.0144748	AADN04001249.1	20750	25403	+	4654	-	-	-	-	-	-	-	-	-	up
ENSGALG00000043346	35.873	114.127	3.18142	0.0314867	AADN04008323.1	21	1495	+	1475	-	-	-	-	-	-	transcript_id=ENSGALT00000056497.1"	-	-	up
ENSGALG00000043351	688.761	1401.76	2.03519	0.0245073	AADN04007854.1	3003	8652	+	5650	-	-	-	-	-	-	transcript_id=ENSGALT00000062252.1"	-	-	up
ENSGALG00000043372	1.54623	30.0815	19.4548	5.24265e-06	23	2440186	2486413	+	46228	RUNX3	-	K09279	-	-	-	runt related transcription factor 3 [Source:HGNCSymbol;Acc:HGNC:10473]	769687	-	up
ENSGALG00000043603	0.62002	11.4592	18.482	0.00515773	19	395344	396508	-	1165	CCL5	GO:0000165;GO:0004435;GO:0004672;GO:0005125;GO:0005576;GO:0005576;GO:0005615;GO:0005615;GO:0005615;GO:0005737;GO:0006816;GO:0006874;GO:0006887;GO:0006935;GO:0006954;GO:0006954;GO:0006954;GO:0006955;GO:0007159;GO:0007186;GO:0007267;GO:0008009;GO:0008009;GO:0009615;GO:0009636;GO:0010759;GO:0010820;GO:0014068;GO:0014911;GO:0016004;GO:0030298;GO:0030335;GO:0031328;GO:0031584;GO:0031663;GO:0031726;GO:…	K12499	-	-	-	C-C motif chemokine ligand 5 [Source:HGNCSymbol;Acc:HGNC:10632]	417465	Q8QG57	up
ENSGALG00000043618	2071.91	4484.9	2.16462	0.0477144	7	353851	368636	+	14786	SLC40A1	GO:0002260;GO:0003158;GO:0004872;GO:0005381;GO:0005381;GO:0005381;GO:0005622;GO:0005654;GO:0005829;GO:0005886;GO:0005886;GO:0006826;GO:0006879;GO:0008021;GO:0015093;GO:0016020;GO:0016021;GO:0016021;GO:0016323;GO:0016323;GO:0017046;GO:0017046;GO:0034395;GO:0034755;GO:0034755;GO:0034755;GO:0043066;GO:0045944;GO:0048536;GO:0055072;GO:0060345;GO:0060586;GO:0097689;GO:1903988;	K14685	-	-	-	solute carrier family 40 member 1 [Source:HGNCSymbol;Acc:HGNC:10909]	423984	Q5F3K3	up
ENSGALG00000043634	15.0593	35.6666	2.36841	0.0496194	AADN04008352.1	21	10186	+	10166	-	-	-	-	-	-	transcript_id=ENSGALT00000064210.1"	-	-	up
ENSGALG00000043641	718.683	1784.24	2.48265	7.06921e-05	28	3991326	3992297	+	972	JUND	-	K04449	-	-	-	JunD proto-oncogene, AP-1 transcription factorsubunit [Source:HGNC Symbol;Acc:HGNC:6206]	107055370	A0A1D5PZE6	up
ENSGALG00000043654	26.6395	84.0438	3.15486	0.0474895	27	254322	488075	-	233754	-	-	-	-	-	-	transcript_id=ENSGALT00000049090.2"	-	-	up
ENSGALG00000043671	31.3087	87.8664	2.80645	0.00765524	AADN04003124.1	6503	12619	+	6117	-	-	-	-	-	-	transcript_id=ENSGALT00000071150.2"	107049952	-	up
ENSGALG00000043681	10.6162	42.5841	4.01125	0.00147993	4	60487514	60509520	+	22007	DAPP1	-	K12229	-	-	-	dual adaptor of phosphotyrosine and 3-phosphoinositides 1 [Source:HGNC Symbol;Acc:HGNC:16500]	425211	A0A1D5P421;Q5ZJL6	up
ENSGALG00000043930	77.1072	173.231	2.24662	0.00435331	2	538252	539565	-	1314	TIGD3	-	-	-	-	-	tigger transposable element derived 3 [Source:HGNCSymbol;Acc:HGNC:18334]	-	-	up
ENSGALG00000044066	0.962261	18.9002	19.6415	0.0341523	AADN04007185.1	5238	7661	-	2424	-	-	-	-	-	-	transcript_id=ENSGALT00000084399.1"	-	-	up
ENSGALG00000044071	14.6741	67.9683	4.63186	6.15454e-05	27	3632536	3636187	-	3652	ABI3	-	-	-	-	-	ABI family member 3 [Source:HGNCSymbol;Acc:HGNC:29859]	-	-	up
ENSGALG00000044100	27.9049	80.6034	2.8885	0.00209097	KQ759573.1	18534	20215	+	1682	-	-	-	-	-	-	transcript_id=ENSGALT00000084571.1"	-	-	up
ENSGALG00000044103	0.284699	16.8115	59.0501	0.00151383	AADN04000971.1	28666	29368	+	703	-	-	-	-	-	-	transcript_id=ENSGALT00000087141.1"	-	-	up
ENSGALG00000044226	1.61142	50.4128	31.2848	5.91908e-10	AADN04004208.1	4551	7062	-	2512	-	-	-	-	-	-	transcript_id=ENSGALT00000083368.1"	-	-	up
ENSGALG00000044313	17.9159	47.8255	2.66944	0.0118734	5	15851602	15855876	-	4275	-	GO:0005525;GO:0005622;GO:0007264;	-	-	-	-	transcript_id=ENSGALT00000050550.1"	-	-	up
ENSGALG00000044326	19.6686	340.727	17.3235	3.05087e-13	LGE64	638465	713910	-	75446	-	-	K13912	-	-	-	transcript_id=ENSGALT00000083389.1"	426820	-	up
ENSGALG00000044339	2.50157	52.6601	21.0509	0.000360268	24	5430187	5431568	-	1382	-	-	-	-	-	-	transcript_id=ENSGALT00000087845.1"	-	-	up
ENSGALG00000044427	1.31215	13.1796	10.0443	0.0071665	13	2436041	2437104	+	1064	MZB1	-	-	-	-	-	marginal zone B and B1 cell specific protein[Source:HGNC Symbol;Acc:HGNC:30125]	100859189	A0A1L1RNI1	up
ENSGALG00000044442	688.87	1518.28	2.20401	0.00670928	3	3336992	3338641	+	1650	-	-	K03907	-	-	-	transcript_id=ENSGALT00000086586.1"	101752029	A0A1L1RWW5	up
ENSGALG00000044449	0.670642	27.4775	40.9719	9.41584e-07	1	77197103	77198831	+	1729	-	-	-	-	-	-	-	-	-	up
ENSGALG00000044490	0	15.3779	Inf	4.35392e-05	AADN04000989.1	19719	21333	-	1615	-	-	-	-	-	-	transcript_id=ENSGALT00000087227.1"	-	-	up
ENSGALG00000044503	0.284699	7.76517	27.2751	0.0184163	15	8005477	8006453	-	977	-	-	-	-	-	-	transcript_id=ENSGALT00000084260.1"	-	-	up
ENSGALG00000044661	11.0046	65.5918	5.9604	1.6398e-05	28	1271207	1272845	-	1639	-	-	K01319	EC:3.4.21.20	-	-	transcript_id=ENSGALT00000087747.1"	426049	-	up
ENSGALG00000044672	0	11.3577	Inf	0.000560094	AADN04002278.1	8013	10078	+	2066	-	-	-	-	-	-	transcript_id=ENSGALT00000088226.1"	101748148	-	up
ENSGALG00000044761	0	6.32796	Inf	0.0160744	KQ759404.1	315980	317695	-	1716	-	-	-	-	-	-	transcript_id=ENSGALT00000084454.1"	-	-	up
ENSGALG00000044799	11.1665	116.388	10.4229	5.72518e-10	4	255370	259277	-	3908	-	-	-	-	-	-	transcript_id=ENSGALT00000086630.1"	-	-	up
ENSGALG00000044865	0	16.8306	Inf	1.76331e-05	AADN04005335.1	5034	5550	-	517	-	-	-	-	-	-	transcript_id=ENSGALT00000087356.1"	-	-	up
ENSGALG00000044866	67.2151	1466.96	21.8249	0.0345143	22	2485553	2489719	+	4167	-	-	-	-	-	-	transcript_id=ENSGALT00000083335.1"	-	-	up
ENSGALG00000044888	33.7264	127.869	3.79138	0.00156966	AADN04011572.1	5423	7416	-	1994	-	-	-	-	-	-	transcript_id=ENSGALT00000085475.1"	107056571	-	up
ENSGALG00000044911	0	6.34625	Inf	0.0159763	AADN04003467.1	180	1398	+	1219	-	-	-	-	-	-	transcript_id=ENSGALT00000085354.1"	-	-	up
ENSGALG00000045042	29.4785	114.001	3.86724	0.000157014	11	1773574	1776022	+	2449	-	-	-	-	-	-	transcript_id=ENSGALT00000085892.1"	101751691	-	up
ENSGALG00000045052	1.52474	27.0583	17.7462	0.0227326	1	173156430	173157809	+	1380	MAB21L1	GO:0000166;GO:0005634;GO:0005634;GO:0007275;GO:0008284;GO:0016740;GO:0016779;GO:0043010;GO:0046872;	-	-	-	-	Protein mab-21-like 1 [Source:UniProtKB/Swiss-Prot;Acc:Q8AY65]	395208	Q8AY65	up
ENSGALG00000045097	1.53166	47.2759	30.8658	0.000573354	AADN04002995.1	12888	17383	-	4496	-	-	-	-	-	-	transcript_id=ENSGALT00000081701.2"	100859740	-	up
ENSGALG00000045115	4.88732	157.529	32.2322	1.28629e-05	AADN04004208.1	8264	12247	-	3984	-	-	-	-	-	-	transcript_id=ENSGALT00000088529.1"	-	-	up
ENSGALG00000045173	5.5434	25.2262	4.55068	0.00724657	4	83783694	83796470	+	12777	-	-	-	-	-	-	transcript_id=ENSGALT00000086096.1"	771569	A0A1L1RWY8	up
ENSGALG00000045316	1.13879	13.705	12.0347	0.0135529	AADN04002388.1	8628	11363	+	2736	-	-	-	-	-	-	transcript_id=ENSGALT00000084206.1"	-	-	up
ENSGALG00000045427	45.0273	99.9032	2.21872	0.00911782	7	36495688	36500336	+	4649	UPP2	-	K00757	EC:2.4.2.3	-	-	uridine phosphorylase 2 [Source:HGNCSymbol;Acc:HGNC:23061]	424326	-	up
ENSGALG00000045473	0	7.44269	Inf	0.00763754	AADN04004495.1	11346	12586	-	1241	-	-	-	-	-	-	transcript_id=ENSGALT00000087071.1"	100857700	A0A1L1RSJ5	up
ENSGALG00000045581	58.4497	141.583	2.42231	0.0163686	2	445050	446477	+	1428	-	-	-	-	-	-	transcript_id=ENSGALT00000088857.1"	420368	A0A1L1S044	up
ENSGALG00000045640	6.84617	89.6906	13.1008	0.00162258	AADN04024605.1	911	5580	-	4670	-	-	-	-	-	-	transcript_id=ENSGALT00000086755.1"	-	-	up
ENSGALG00000045649	236.443	555.991	2.35148	0.0418108	9	3518260	3519746	+	1487	-	-	-	-	-	-	transcript_id=ENSGALT00000087174.1"	-	-	up
ENSGALG00000045776	95.3198	223.008	2.33958	0.00150303	9	12942659	12944948	+	2290	CPN2	GO:0016020;GO:0016021;GO:0070062;GO:0072562;	K13023	-	-	-	carboxypeptidase N subunit 2 [Source:HGNCSymbol;Acc:HGNC:2313]	424899	-	up
ENSGALG00000045811	1.9613	48.8063	24.8846	3.6915e-06	AADN04001484.1	10357	13023	-	2667	-	-	-	-	-	-	transcript_id=ENSGALT00000083585.1"	-	-	up
ENSGALG00000045987	0	13.9524	Inf	0.00183693	AADN04003591.1	1876	3786	+	1911	-	-	-	-	-	-	transcript_id=ENSGALT00000087180.1"	-	-	up
ENSGALG00000046032	2.53762	12.3362	4.86133	0.0444262	2	60893104	60904213	+	11110	CD83	-	K06510	-	-	-	CD83 molecule [Source:HGNC Symbol;Acc:HGNC:1703]"	420838	A0A1L1RYL9	up
ENSGALG00000046056	0	18.9485	Inf	3.44936e-05	AADN04003759.1	15199	16104	+	906	-	-	-	-	-	-	transcript_id=ENSGALT00000090373.1"	-	-	up
ENSGALG00000046085	182.211	397.98	2.18417	0.001955	23	3204812	3205849	-	1038	FAM110D	-	-	-	-	-	family with sequence similarity 110 member D[Source:HGNC Symbol;Acc:HGNC:25860]	419603	A0A1L1RQ84	up
ENSGALG00000046138	0.284699	6.6852	23.4817	0.0347566	AADN04001434.1	7997	10008	+	2012	-	-	-	-	-	-	transcript_id=ENSGALT00000090102.1"	-	-	up
ENSGALG00000046163	0.62002	7.44087	12.001	0.0433876	AADN04003708.1	11941	13914	-	1974	-	-	-	-	-	-	transcript_id=ENSGALT00000084634.1"	-	-	up
ENSGALG00000046270	4.06163	23.08	5.68244	0.00395548	12	1156711	1252102	+	95392	-	-	-	-	-	-	-	-	-	up
ENSGALG00000046326	0	11.5141	Inf	0.00958358	1	133825648	133835138	+	9491	IL1R2	-	K04387	-	-	-	interleukin 1 receptor type 2 [Source:HGNCSymbol;Acc:HGNC:5994]	418715	-	up
ENSGALG00000046358	34.6637	133.856	3.86157	0.0211566	3	3223264	3229095	+	5832	FBLN7	-	K17342	-	-	-	fibulin 7 [Source:HGNC Symbol;Acc:HGNC:26740]"	421229	A0A1L1RSA3	up
ENSGALG00000046385	2.246	27.8512	12.4003	5.25306e-05	AADN04002098.1	9976	11584	-	1609	-	-	-	-	-	-	transcript_id=ENSGALT00000086602.1"	107049125	-	up
ENSGALG00000046393	0	8.50619	Inf	0.00371654	25	1275247	1278074	-	2828	-	-	-	-	-	-	transcript_id=ENSGALT00000084043.1"	-	-	up
ENSGALG00000046532	47.8029	211.826	4.43123	1.40285e-07	10	10666581	10670187	+	3607	C15orf48	-	-	-	-	-	chromosome 15 open reading frame 48 [Source:HGNCSymbol;Acc:HGNC:29898]	-	-	up
ENSGALG00000046614	82.2797	223.992	2.72232	0.0209695	25	1858035	1859087	+	1053	S100A13	-	-	-	-	-	S100 calcium binding protein A13 [Source:HGNCSymbol;Acc:HGNC:10490]	-	-	up
