# Supplementary material for: Genetic Parameters for Yolk Cholesterol and Transcriptional Evidence Indicate a Role of Lipoprotein Lipase in the Cholesterol Metabolism of the Chinese Wenchang Chicken
Source: Front Genet. 2019 Oct 3;10:902. doi: 10.3389/fgene.2019.00902 (PMC6786094; doi:10.3389/fgene.2019.00902)
Supplement: Supplementary file 7 [file Table_4.xls]

## Sheet: Sheet1
Additional table 4 Differentially expressed genes were subjected to database for KEGG Orthology analysis
Pathway_ID	Pathway	level1	level2	Up_Number	Down_Number	DEG_number	Total_number	pvalue	FDR	Up_Gene	Down_Gene	Up_KO	Down_KO	URL
ko04640	Hematopoietic cell lineage	Organismal Systems	Immune system	12	2	14	47	2.16625e-07	2.76485e-05	ENSGALG00000030407,ENSGALG00000002112,ENSGALG00000046326,ENSGALG00000043052,ENSGALG00000030270,ENSGALG00000031735,ENSGALG00000038559,ENSGALG00000016693,ENSGALG00000039080,ENSGALG00000007418,ENSGALG00000007416,ENSGALG00000021529	ENSGALG00000013372,ENSGALG00000034007	K06256,K05061,K05055,K06451,K04387,K06450,K06455,K06448,K06458,K05066,K06262	K06485,K05072	http://www.kegg.jp/kegg-bin/show_pathway?map04640/K05061%09%23FFFFFF,red/K06256%09%23FFFFFF,red/K06485%09%23FFFFFF,green/K05055%09%23FFFFFF,red/K06451%09%23FFFFFF,red/K04387%09%23FFFFFF,red/K06450%09%23FFFFFF,red/K06455%09%23FFFFFF,red/K05072%09%23FFFFFF,green/K06448%09%23FFFFFF,red/K06458%09%23FFFFFF,red/K05066%09%23FFFFFF,red/K06262%09%23FFFFFF,red/
ko04060	Cytokine-cytokine receptor interaction	Environmental Information Processing	Signaling molecules and interaction	21	6	27	158	2.85036e-07	2.76485e-05	ENSGALG00000038000,ENSGALG00000009965,ENSGALG00000030407,ENSGALG00000046326,ENSGALG00000032260,ENSGALG00000005638,ENSGALG00000006415,ENSGALG00000032717,ENSGALG00000010338,ENSGALG00000012472,ENSGALG00000011733,ENSGALG00000028256,ENSGALG00000026207,ENSGALG00000002112,ENSGALG00000007874,ENSGALG00000016719,ENSGALG00000040621,ENSGALG00000016693,ENSGALG00000043603,ENSGALG00000002329,ENSGALG00000037077	ENSGALG00000004221,ENSGALG00000006329,ENSGALG00000007646,ENSGALG00000013372,ENSGALG00000013929,ENSGALG00000003747	K12499,K05070,K05055,K05420,K12964,K04387,K05157,K10032,K05134,K05482,K05173,K05061,K04192,K05514,K03161,K05069,K04180,K05066,K05082,K05512	K04363,K05138,K05096,K05057,K05072,K05432	http://www.kegg.jp/kegg-bin/show_pathway?map04060/K05096%09%23FFFFFF,green/K05138%09%23FFFFFF,green/K12499%09%23FFFFFF,red/K05070%09%23FFFFFF,red/K12964%09%23FFFFFF,red/K05420%09%23FFFFFF,red/K05055%09%23FFFFFF,red/K05432%09%23FFFFFF,green/K04387%09%23FFF
ko04662	B cell receptor signaling pathway	Organismal Systems	Immune system	13	1	14	57	2.86042e-06	0.000184974	ENSGALG00000004958,ENSGALG00000012456,ENSGALG00000035498,ENSGALG00000027961,ENSGALG00000014561,ENSGALG00000039327,ENSGALG00000000251,ENSGALG00000002583,ENSGALG00000004398,ENSGALG00000004336,ENSGALG00000006973,ENSGALG00000043681,ENSGALG00000015216	ENSGALG00000042534	K07370,K07367,K05855,K15909,K12229,K05697,K07860,K07371,K05730,K06507,K03084,K00922,K07369	K04446	http://www.kegg.jp/kegg-bin/show_pathway?map04662/K07367%09%23FFFFFF,red/K07370%09%23FFFFFF,red/K15909%09%23FFFFFF,red/K05855%09%23FFFFFF,red/K07860%09%23FFFFFF,red/K05697%09%23FFFFFF,red/K12229%09%23FFFFFF,red/K05730%09%23FFFFFF,red/K07371%09%23FFFFFF,red/K06507%09%23FFFFFF,red/K03084%09%23FFFFFF,red/K04446%09%23FFFFFF,green/K00922%09%23FFFFFF,red/K07369%09%23FFFFFF,red/
ko04145	Phagosome	Cellular Processes	Transport and catabolism	18	2	20	115	7.64482e-06	0.000370774	ENSGALG00000012119,ENSGALG00000008638,ENSGALG00000029367,ENSGALG00000034722,ENSGALG00000002843,ENSGALG00000000048,ENSGALG00000004700,ENSGALG00000038141,ENSGALG00000007511,ENSGALG00000000141,ENSGALG00000007001,ENSGALG00000000775,ENSGALG00000001189,ENSGALG00000038393,ENSGALG00000028304,ENSGALG00000000158,ENSGALG00000027765,ENSGALG00000028357	ENSGALG00000041814,ENSGALG00000005966	K10160,K06560,K08010,K10159,K08009,K01368,K02145,K08012,K06464,K13883,K13884,K08011,K06752	K10414,K10956	http://www.kegg.jp/kegg-bin/show_pathway?map04145/K10160%09%23FFFFFF,red/K06560%09%23FFFFFF,red/K08010%09%23FFFFFF,red/K10159%09%23FFFFFF,red/K10414%09%23FFFFFF,green/K08009%09%23FFFFFF,red/K01368%09%23FFFFFF,red/K02145%09%23FFFFFF,red/K08012%09%23FFFFFF,red/K06464%09%23FFFFFF,red/K13883%09%23FFFFFF,red/K13884%09%23FFFFFF,red/K06752%09%23FFFFFF,red/K08011%09%23FFFFFF,red/K10956%09%23FFFFFF,green/
ko04610	Complement and coagulation cascades	Organismal Systems	Immune system	11	2	13	55	1.02229e-05	0.00039665	ENSGALG00000002369,ENSGALG00000029669,ENSGALG00000040832,ENSGALG00000006547,ENSGALG00000004771,ENSGALG00000002431,ENSGALG00000032231,ENSGALG00000021569,ENSGALG00000039239,ENSGALG00000007511,ENSGALG00000044442	ENSGALG00000012802,ENSGALG00000026677	K03989,K06557,K01334,K03912,K03988,K03907,K06464,K03986,K03987,K03906,K04004	K03917,K01314	http://www.kegg.jp/kegg-bin/show_pathway?map04610/K03989%09%23FFFFFF,red/K03912%09%23FFFFFF,red/K01334%09%23FFFFFF,red/K06557%09%23FFFFFF,red/K03988%09%23FFFFFF,red/K03917%09%23FFFFFF,green/K03907%09%23FFFFFF,red/K06464%09%23FFFFFF,red/K01314%09%23FFFFFF,green/K03986%09%23FFFFFF,red/K03987%09%23FFFFFF,red/K03906%09%23FFFFFF,red/K04004%09%23FFFFFF,red/
ko04380	Osteoclast differentiation	Organismal Systems	Development	15	1	16	86	2.61476e-05	0.000845437	ENSGALG00000027786,ENSGALG00000004958,ENSGALG00000000466,ENSGALG00000029367,ENSGALG00000002113,ENSGALG00000001189,ENSGALG00000043641,ENSGALG00000002583,ENSGALG00000004700,ENSGALG00000023781,ENSGALG00000038141,ENSGALG00000006973,ENSGALG00000032854,ENSGALG00000008127,ENSGALG00000015216	ENSGALG00000042534	K09438,K07370,K05855,K08010,K07371,K14379,K14378,K07361,K08009,K08012,K00922,K04449,K05856,K08011,K04696	K04446	http://www.kegg.jp/kegg-bin/show_pathway?map04380/K07370%09%23FFFFFF,red/K05855%09%23FFFFFF,red/K14379%09%23FFFFFF,red/K08009%09%23FFFFFF,red/K00922%09%23FFFFFF,red/K05856%09%23FFFFFF,red/K09438%09%23FFFFFF,red/K08010%09%23FFFFFF,red/K07371%09%23FFFFFF,red/K14378%09%23FFFFFF,red/K07361%09%23FFFFFF,red/K08012%09%23FFFFFF,red/K04446%09%23FFFFFF,green/K04449%09%23FFFFFF,red/K08011%09%23FFFFFF,red/K0…
ko04064	NF-kappa B signaling pathway	Environmental Information Processing	Signal transduction	13	0	13	68	0.000110983	0.00307581	ENSGALG00000004958,ENSGALG00000028256,ENSGALG00000007001,ENSGALG00000000466,ENSGALG00000006511,ENSGALG00000027961,ENSGALG00000004398,ENSGALG00000006415,ENSGALG00000033635,ENSGALG00000006973,ENSGALG00000032701,ENSGALG00000032717,ENSGALG00000015216	-	K07367,K10160,K07370,K05855,K02162,K12964,K07371,K05400,K11987,K03161,K07369,K05856,K05512	-	http://www.kegg.jp/kegg-bin/show_pathway?map04064/K07370%09%23FFFFFF,red/K10160%09%23FFFFFF,red/K07367%09%23FFFFFF,red/K05855%09%23FFFFFF,red/K02162%09%23FFFFFF,red/K05400%09%23FFFFFF,red/K07371%09%23FFFFFF,red/K12964%09%23FFFFFF,red/K11987%09%23FFFFFF,red/K03161%09%23FFFFFF,red/K05856%09%23FFFFFF,red/K07369%09%23FFFFFF,red/K05512%09%23FFFFFF,red/
ko04660	T cell receptor signaling pathway	Organismal Systems	Immune system	12	1	13	84	0.000952355	0.0216162	ENSGALG00000000466,ENSGALG00000027961,ENSGALG00000002192,ENSGALG00000002113,ENSGALG00000014561,ENSGALG00000039327,ENSGALG00000038559,ENSGALG00000006415,ENSGALG00000002583,ENSGALG00000004398,ENSGALG00000007418,ENSGALG00000007416	ENSGALG00000042534	K07367,K05697,K05730,K03161,K06451,K07361,K06450,K06478,K00922,K06458,K05856,K07369	K04446	http://www.kegg.jp/kegg-bin/show_pathway?map04660/K07367%09%23FFFFFF,red/K05697%09%23FFFFFF,red/K05730%09%23FFFFFF,red/K03161%09%23FFFFFF,red/K06451%09%23FFFFFF,red/K07361%09%23FFFFFF,red/K04446%09%23FFFFFF,green/K06450%09%23FFFFFF,red/K06478%09%23FFFFFF,red/K00922%09%23FFFFFF,red/K07369%09%23FFFFFF,red/K05856%09%23FFFFFF,red/K06458%09%23FFFFFF,red/
ko00590	Arachidonic acid metabolism	Metabolism	Lipid metabolism	7	1	8	37	0.00100281	0.0216162	ENSGALG00000004521,ENSGALG00000030886,ENSGALG00000011394,ENSGALG00000040169,ENSGALG00000033635,ENSGALG00000012791,ENSGALG00000005857	ENSGALG00000043591	K00432,K07418,K01830,K00461,K11987,K05309,K01832	K16342	http://www.kegg.jp/kegg-bin/show_pathway?map00590/K00432%09%23FFFFFF,red/K01830%09%23FFFFFF,red/K16342%09%23FFFFFF,green/K11987%09%23FFFFFF,red/K00461%09%23FFFFFF,red/K05309%09%23FFFFFF,red/K07418%09%23FFFFFF,red/K01832%09%23FFFFFF,red/
ko04062	Chemokine signaling pathway	Organismal Systems	Immune system	16	0	16	118	0.00114412	0.0221959	ENSGALG00000038000,ENSGALG00000011733,ENSGALG00000002080,ENSGALG00000028256,ENSGALG00000016564,ENSGALG00000012456,ENSGALG00000039327,ENSGALG00000003837,ENSGALG00000001189,ENSGALG00000043603,ENSGALG00000002583,ENSGALG00000002329,ENSGALG00000029899,ENSGALG00000037077,ENSGALG00000032717,ENSGALG00000010338	-	K08047,K12499,K04192,K05514,K07860,K05730,K12964,K12367,K05871,K04546,K04180,K10032,K00922,K05512,K08011	-	http://www.kegg.jp/kegg-bin/show_pathway?map04062/K08047%09%23FFFFFF,red/K12499%09%23FFFFFF,red/K04192%09%23FFFFFF,red/K07860%09%23FFFFFF,red/K05514%09%23FFFFFF,red/K12964%09%23FFFFFF,red/K05730%09%23FFFFFF,red/K12367%09%23FFFFFF,red/K05871%09%23FFFFFF,red/K04546%09%23FFFFFF,red/K10032%09%23FFFFFF,red/K04180%09%23FFFFFF,red/K00922%09%23FFFFFF,red/K08011%09%23FFFFFF,red/K05512%09%23FFFFFF,red/
ko04620	Toll-like receptor signaling pathway	Organismal Systems	Immune system	11	1	12	77	0.00139058	0.0245248	ENSGALG00000007001,ENSGALG00000027093,ENSGALG00000034722,ENSGALG00000014362,ENSGALG00000043603,ENSGALG00000002583,ENSGALG00000016590,ENSGALG00000032701,ENSGALG00000015474,ENSGALG00000013356,ENSGALG00000032717	ENSGALG00000007625	K05413,K10160,K12499,K10159,K12964,K05400,K05412,K05398,K00922,K07211,K05404	K02373	http://www.kegg.jp/kegg-bin/show_pathway?map04620/K10160%09%23FFFFFF,red/K05413%09%23FFFFFF,red/K12499%09%23FFFFFF,red/K10159%09%23FFFFFF,red/K05400%09%23FFFFFF,red/K12964%09%23FFFFFF,red/K02373%09%23FFFFFF,green/K05412%09%23FFFFFF,red/K00922%09%23FFFFFF,red/K05398%09%23FFFFFF,red/K07211%09%23FFFFFF,red/K05404%09%23FFFFFF,red/
ko04630	Jak-STAT signaling pathway	Environmental Information Processing	Signal transduction	11	4	15	112	0.00183193	0.0296161	ENSGALG00000027786,ENSGALG00000009965,ENSGALG00000030407,ENSGALG00000002112,ENSGALG00000026207,ENSGALG00000032260,ENSGALG00000014561,ENSGALG00000005638,ENSGALG00000016693,ENSGALG00000002583,ENSGALG00000012472	ENSGALG00000004221,ENSGALG00000006329,ENSGALG00000013372,ENSGALG00000003747	K05061,K05070,K05697,K05055,K05420,K05069,K05134,K00922,K05066,K05082,K04696	K05138,K05057,K05072,K05432	http://www.kegg.jp/kegg-bin/show_pathway?map04630/K05061%09%23FFFFFF,red/K05138%09%23FFFFFF,green/K05070%09%23FFFFFF,red/K05697%09%23FFFFFF,red/K05420%09%23FFFFFF,red/K05055%09%23FFFFFF,red/K05432%09%23FFFFFF,green/K05069%09%23FFFFFF,red/K05057%09%23FFFFFF,green/K05072%09%23FFFFFF,green/K05134%09%23FFFFFF,red/K00922%09%23FFFFFF,red/K05066%09%23FFFFFF,red/K05082%09%23FFFFFF,red/K04696%09%23FFFFFF,…
ko04650	Natural killer cell mediated cytotoxicity	Organismal Systems	Immune system	10	1	11	74	0.00319058	0.0476132	ENSGALG00000016564,ENSGALG00000012456,ENSGALG00000000466,ENSGALG00000002113,ENSGALG00000014561,ENSGALG00000039327,ENSGALG00000002583,ENSGALG00000007511,ENSGALG00000015216,ENSGALG00000035856	ENSGALG00000042534	K05855,K05697,K07860,K05730,K05871,K07361,K06479,K06464,K00922,K05856	K04446	http://www.kegg.jp/kegg-bin/show_pathway?map04650/K05855%09%23FFFFFF,red/K07860%09%23FFFFFF,red/K05697%09%23FFFFFF,red/K05730%09%23FFFFFF,red/K05871%09%23FFFFFF,red/K07361%09%23FFFFFF,red/K04446%09%23FFFFFF,green/K06479%09%23FFFFFF,red/K06464%09%23FFFFFF,red/K00922%09%23FFFFFF,red/K05856%09%23FFFFFF,red/
ko04514	Cell adhesion molecules (CAMs)	Environmental Information Processing	Signaling molecules and interaction	10	2	12	87	0.00398432	0.0515305	ENSGALG00000000141,ENSGALG00000002192,ENSGALG00000038559,ENSGALG00000038393,ENSGALG00000014362,ENSGALG00000006415,ENSGALG00000043016,ENSGALG00000015474,ENSGALG00000007511,ENSGALG00000000158	ENSGALG00000001774,ENSGALG00000034007	K05413,K03161,K06478,K05412,K06464,K06456,K06458,K06752	K06485,K06766	http://www.kegg.jp/kegg-bin/show_pathway?map04514/K05413%09%23FFFFFF,red/K06485%09%23FFFFFF,green/K06766%09%23FFFFFF,green/K03161%09%23FFFFFF,red/K06478%09%23FFFFFF,red/K05412%09%23FFFFFF,red/K06464%09%23FFFFFF,red/K06456%09%23FFFFFF,red/K06458%09%23FFFFFF,red/K06752%09%23FFFFFF,red/
ko04670	Leukocyte transendothelial migration	Organismal Systems	Immune system	12	0	12	87	0.00398432	0.0515305	ENSGALG00000038943,ENSGALG00000016564,ENSGALG00000012456,ENSGALG00000006992,ENSGALG00000029367,ENSGALG00000039327,ENSGALG00000001189,ENSGALG00000014127,ENSGALG00000004700,ENSGALG00000002583,ENSGALG00000038141,ENSGALG00000007511	-	K08010,K07860,K05730,K05871,K08009,K01403,K08012,K06464,K00922,K08015,K08016,K08011	-	http://www.kegg.jp/kegg-bin/show_pathway?map04670/K08010%09%23FFFFFF,red/K07860%09%23FFFFFF,red/K05730%09%23FFFFFF,red/K05871%09%23FFFFFF,red/K08009%09%23FFFFFF,red/K01403%09%23FFFFFF,red/K08012%09%23FFFFFF,red/K06464%09%23FFFFFF,red/K00922%09%23FFFFFF,red/K08016%09%23FFFFFF,red/K08015%09%23FFFFFF,red/K08011%09%23FFFFFF,red/
ko04666	Fc gamma R-mediated phagocytosis	Organismal Systems	Immune system	10	0	10	68	0.00523216	0.0610905	ENSGALG00000002080,ENSGALG00000012456,ENSGALG00000002192,ENSGALG00000035498,ENSGALG00000001189,ENSGALG00000039327,ENSGALG00000004336,ENSGALG00000002583,ENSGALG00000010770,ENSGALG00000015216	-	K05855,K15909,K07860,K05730,K12367,K03084,K06478,K00922,K05768,K08011	-	http://www.kegg.jp/kegg-bin/show_pathway?map04666/K15909%09%23FFFFFF,red/K05855%09%23FFFFFF,red/K07860%09%23FFFFFF,red/K05730%09%23FFFFFF,red/K12367%09%23FFFFFF,red/K03084%09%23FFFFFF,red/K06478%09%23FFFFFF,red/K00922%09%23FFFFFF,red/K05768%09%23FFFFFF,red/K08011%09%23FFFFFF,red/
ko04612	Antigen processing and presentation	Organismal Systems	Immune system	7	0	7	38	0.00535329	0.0610905	ENSGALG00000038393,ENSGALG00000000141,ENSGALG00000038559,ENSGALG00000002160,ENSGALG00000004594,ENSGALG00000000775,ENSGALG00000000158	-	K06505,K01368,K08055,K06458,K06752	-	http://www.kegg.jp/kegg-bin/show_pathway?map04612/K06505%09%23FFFFFF,red/K01368%09%23FFFFFF,red/K08055%09%23FFFFFF,red/K06458%09%23FFFFFF,red/K06752%09%23FFFFFF,red/
ko04672	Intestinal immune network for IgA production	Organismal Systems	Immune system	6	0	6	31	0.00760437	0.0819582	ENSGALG00000038393,ENSGALG00000000141,ENSGALG00000014362,ENSGALG00000006415,ENSGALG00000015474,ENSGALG00000000158	-	K05413,K05412,K06752,K03161	-	http://www.kegg.jp/kegg-bin/show_pathway?map04672/K05413%09%23FFFFFF,red/K05412%09%23FFFFFF,red/K03161%09%23FFFFFF,red/K06752%09%23FFFFFF,red/
ko04664	Fc epsilon RI signaling pathway	Organismal Systems	Immune system	7	1	8	52	0.00917172	0.093648	ENSGALG00000004958,ENSGALG00000002583,ENSGALG00000012456,ENSGALG00000035498,ENSGALG00000002113,ENSGALG00000039327,ENSGALG00000015216	ENSGALG00000043591	K03084,K07361,K07370,K05855,K00922,K07860,K05730	K16342	http://www.kegg.jp/kegg-bin/show_pathway?map04664/K07370%09%23FFFFFF,red/K07361%09%23FFFFFF,red/K03084%09%23FFFFFF,red/K05855%09%23FFFFFF,red/K07860%09%23FFFFFF,red/K00922%09%23FFFFFF,red/K05730%09%23FFFFFF,red/K16342%09%23FFFFFF,green/
ko04978	Mineral absorption	Organismal Systems	Digestive system	4	1	5	27	0.0174887	0.169641	ENSGALG00000007220,ENSGALG00000011434,ENSGALG00000006453,ENSGALG00000043618	ENSGALG00000030703	K00522,K12347,K14685,K14736	K08370	http://www.kegg.jp/kegg-bin/show_pathway?map04978/K00522%09%23FFFFFF,red/K12347%09%23FFFFFF,red/K14685%09%23FFFFFF,red/K14736%09%23FFFFFF,red/K08370%09%23FFFFFF,green/
ko04668	TNF signaling pathway	Environmental Information Processing	Signal transduction	6	4	10	82	0.0188406	0.174051	ENSGALG00000027786,ENSGALG00000040621,ENSGALG00000043603,ENSGALG00000002583,ENSGALG00000033635,ENSGALG00000006992	ENSGALG00000040474,ENSGALG00000008393,ENSGALG00000046494,ENSGALG00000007625	K01403,K12499,K00922,K11987,K04696,K05173	K02373,K09048,K04400,K05632	http://www.kegg.jp/kegg-bin/show_pathway?map04668/K12499%09%23FFFFFF,red/K09048%09%23FFFFFF,green/K04400%09%23FFFFFF,green/K05632%09%23FFFFFF,green/K11987%09%23FFFFFF,red/K02373%09%23FFFFFF,green/K01403%09%23FFFFFF,red/K00922%09%23FFFFFF,red/K04696%09%23FFFFFF,red/K05173%09%23FFFFFF,red/
ko04151	PI3K-Akt signaling pathway	Environmental Information Processing	Signal transduction	13	10	23	255	0.0214676	0.189305	ENSGALG00000007636,ENSGALG00000030034,ENSGALG00000007001,ENSGALG00000030407,ENSGALG00000002112,ENSGALG00000034722,ENSGALG00000005638,ENSGALG00000002583,ENSGALG00000022980,ENSGALG00000029899,ENSGALG00000012472,ENSGALG00000015216,ENSGALG00000011835	ENSGALG00000002389,ENSGALG00000003537,ENSGALG00000008393,ENSGALG00000013372,ENSGALG00000003747,ENSGALG00000007646,ENSGALG00000040755,ENSGALG00000034007,ENSGALG00000013929,ENSGALG00000002781	K05061,K10160,K05855,K05070,K10159,K05055,K01596,K05069,K06624,K04546,K00922,K18497,K01084	K10605,K04363,K05096,K06485,K09048,K13303,K06525,K05057,K05072,K05467	http://www.kegg.jp/kegg-bin/show_pathway?map04151/K05096%09%23FFFFFF,green/K05855%09%23FFFFFF,red/K06485%09%23FFFFFF,green/K05070%09%23FFFFFF,red/K10159%09%23FFFFFF,red/K05055%09%23FFFFFF,red/K13303%09%23FFFFFF,green/K06624%09%23FFFFFF,red/K04546%09%23FFF
ko04913	Ovarian steroidogenesis	Organismal Systems	Endocrine system	4	2	6	40	0.0256531	0.216379	ENSGALG00000011394,ENSGALG00000033635,ENSGALG00000005857,ENSGALG00000003837	ENSGALG00000013294,ENSGALG00000043591	K08047,K07418,K00461,K11987	K07434,K16342	http://www.kegg.jp/kegg-bin/show_pathway?map04913/K08047%09%23FFFFFF,red/K07434%09%23FFFFFF,green/K07418%09%23FFFFFF,red/K16342%09%23FFFFFF,green/K11987%09%23FFFFFF,red/K00461%09%23FFFFFF,red/
ko03320	PPAR signaling pathway	Organismal Systems	Endocrine system	5	2	7	52	0.0284721	0.228763	ENSGALG00000007636,ENSGALG00000037050,ENSGALG00000040730,ENSGALG00000041344,ENSGALG00000007114	ENSGALG00000038933,ENSGALG00000015425	K08526,K08757,K08754,K01596,K08752	K01059,K08756	http://www.kegg.jp/kegg-bin/show_pathway?map03320/K08757%09%23FFFFFF,red/K08526%09%23FFFFFF,red/K01059%09%23FFFFFF,green/K08754%09%23FFFFFF,red/K08756%09%23FFFFFF,green/K01596%09%23FFFFFF,red/K08752%09%23FFFFFF,red/
ko00232	Caffeine metabolism	Metabolism	Biosynthesis of other secondary metabolites	2	0	2	5	0.0294798	0.228763	ENSGALG00000005473,ENSGALG00000008701	-	K00622,K00106	-	http://www.kegg.jp/kegg-bin/show_pathway?map00232/K00622%09%23FFFFFF,red/K00106%09%23FFFFFF,red/
ko00440	Phosphonate and phosphinate metabolism	Metabolism	Metabolism of other amino acids	1	1	2	6	0.0425529	0.31751	ENSGALG00000007251	ENSGALG00000015219	K00967	K00993	http://www.kegg.jp/kegg-bin/show_pathway?map00440/K00967%09%23FFFFFF,red/K00993%09%23FFFFFF,green/
ko00480	Glutathione metabolism	Metabolism	Metabolism of other amino acids	4	1	5	35	0.0483713	0.347557	ENSGALG00000004521,ENSGALG00000016325,ENSGALG00000006344,ENSGALG00000005204	ENSGALG00000016322	K00432,K00799	K00799	http://www.kegg.jp/kegg-bin/show_pathway?map00480/K00799%09%23FFFFFF,purple/K00432%09%23FFFFFF,red/
